# Supplementary material for: The Discovery and Characterization of Conserved and Novel miRNAs in the Different Developmental Stages and Organs of Pikeperch (Sander lucioperca)
Source: Int J Mol Sci. 2023 Dec 22;25(1):189. doi: 10.3390/ijms25010189 (PMC10778745; doi:10.3390/ijms25010189)
Supplement: Supplementary file 1 [file ijms-25-00189-s001.zip]

Archive with 9 entries (9 files):
- Supplemental file S1_Pikeperch_miRNAome.TXT
- Table S1_Overview of all samples used in this study with smallRNA sequencing details and accession numbers.xlsx
- Table S2_All conserved and novel pikeperch miRNAs in different developmental stages and organs.xlsx
- Table S3_Normalized read counts for each sequenced sample.xlsx
- Table S4_miRNA Cluster in pikeperch.xlsx
- Table S5_Relative abundances of mature miRNAs in different developmental stages and organs.xlsx
- Table S6_Primers used in this study.pdf
- Table S7_Differently expressed miRNAs between sample sets.xlsx
- Table S8_Relative expression levels estimated by either normalized read abundances or DESeq2 anaylsis compared to results obtained by qPCR.xlsx
