# Supplementary material for: The Discovery and Characterization of Conserved and Novel miRNAs in the Different Developmental Stages and Organs of Pikeperch (Sander lucioperca)
Source: Int J Mol Sci. 2023 Dec 22;25(1):189. doi: 10.3390/ijms25010189 (PMC10778745; doi:10.3390/ijms25010189)
Supplement: Supplementary file 1 [file ijms-25-00189-s001.zip › Supplemental file S1_Pikeperch_miRNAome.TXT]

>slu_let7b_1_2_3p
CTATACAATCTACTGTCTTTCC
>slu_let_7a_1_2_5p
TGAGGTAGTTGGTTGTATGGTT
>slu_let_7b_1_2_5p
TGAGGTAGTAGATTGAATAGTT
>slu_let_7c_1_3p
CTATACAGTCTATTACCTTCCT
>slu_let_7c_1_3_5p
TGAGGTAGTAGGTTGTATAGTT
>slu_let_7c_2_3p
CTATTCAACCTACTGTCTTTCT
>slu_let_7c_3_3p
CTATACAGTCTATTGCCTTCCC
>slu_let_7d_1_3p
CTATACAATCTATAGCCTTCCC
>slu_let_7d_1_5p
TGAGGTAGTAGATTGTATAGTT
>slu_let_7e_1_3p
CTATACAGCCTACTGTCTTTCT
>slu_let_7e_1_5p
TGAGGTAGTAGTTTGTATAGTT
>slu_let_7f_1_3p
CTATACAACTTACTGCCTTCCA
>slu_let_7f_1_5p
TGAGGTAGTAAGTTGTGTTGTT
>slu_let_7g_1_3p
CTATACAACCTACTGCCTTCCC
>slu_let_7g_1_5p
TGAGGTAGTAGGTTGTGTGGTT
>slu_let_7h_1_3p
CTGCGCAATCTACTGCCTTGCT
>slu_let_7h_1_5p
TGAGGTAGTAGTTTGTGCTGTT
>slu_mir_23a_3_5p
GGATTCCTGGCAGAGTGATTT
>slu_mir_100a_1_2_5p
AACCCGTAGATCCGAACTTGTG
>slu_mir_100a_1_3p
CAAGCTTGTATCTACAGGTCTG
>slu_mir_100a_2_3p
CAAGCTCGTATCTATAGGTATG
>slu_mir_100b_5p
TACCTATAGATACGAGCTTGTG
>slu_mir_101a_3p
TACAGTACTGTGATAACTGAAG
>slu_mir_101a_5p
TCAGTTATCACGGTGCTGATG
>slu_mir_101b_3p
TACAGTACTATGATAACTGAAGA
>slu_mir_101b_5p
TCAGTTATCATGGTACCGGTGCT
>slu_mir_103_3p
AGCAGCATTGTACAGGGCTATGA
>slu_mir_103_5p
AGCCTCTTTACGGTGCTGCCTTGT
>slu_mir_10578_3p
CTGACAGACGGCTCACTGAAGT
>slu_mir_10578_5p
TGCAGCGAGTCAGTCTGAAGCT
>slu_mir_106_3p
ACTGCAGTGTAAGCACTTCTT
>slu_mir_106_5p
TAAAGTGCTTACAGTGCAGGTAG
>slu_mir_107_3p
AGCAGCATTGTACAGGGCTATC
>slu_mir_107_5p
AGCTTCTTTACAGTGTTGCATTG
>slu_mir_10a_3p
CAAATTCGTTTCTAGGGGAGT
>slu_mir_10a_5p
TACCCTGTAGATCCGGATTTGT
>slu_mir_10b_3p
CAGATTGGGTTCTAGGGGAGTC
>slu_mir_10b_5p
TACCCTGTAGAACCGAATGTGT
>slu_mir_10c_3p
CAGATTCGATTCTAGGGGAGT
>slu_mir_10c_5p
TACCCTGTAGAACCGAATTTGT
>slu_mir_10d_3p
CAAATTCGCGTCTTGGGGAGT
>slu_mir_10d_5p
ACCCTGTAGATCCGAATTTGTG
>slu_mir_122_3p
AACGCCATTTTCACACTAAATA
>slu_mir_122_5p
TGGAGTGTGACAATGGTGTTTG
>slu_mir_124ab_3p
TAAGGCACGCGGTGAATGCC
>slu_mir_124b_5p
TGTGTTCACAGTGGACCTTGAT
>slu_mir_124_1_3_5p
CGTGTTCACAGCGGACCTTGAT
>slu_mir_125a_1_3p
ACGGGTTAGGCTCTCGGGAGCT
>slu_mir_125a_2_3p
ACGGGTTGGGTTCTTGGGAGCT
>slu_mir_125a_3_3p
ACGGGTTAGGCTCTTGGGACGC
>slu_mir_125b_1_2_5p
TCCCTGAGACCCTTAACCTGTG
>slu_mir_125b_1_3p
ACAGGTGAGGTCCTCGGGAACA
>slu_mir_125b_2_3p
CAGGTGAGGTCCTTGGGAACA
>slu_mir_125_1_3_5p
TCCCTGAGACCCTAACTTGTG
>slu_mir_126_3p
TCGTACCGTGAGTAATAATGCA
>slu_mir_126_5p
CATTATTACTTTTGGTACGCG
>slu_mir_128_1_2_3p
TCACAGTGAACCGGTCTCTTT
>slu_mir_128_1_5p
GGGGCCGTTACACTGTCAGAGA
>slu_mir_128_2_5p
CGGGGCCGGGACGCTGTCTGAGA
>slu_mir_129_1_3_3p
AAGCCCTTACCCCAAAAAGCAT
>slu_mir_129_1_4_5p
CTTTTTGCGGTCTGGGCTTGC
>slu_mir_129_4_3p
AAGCCCTTACCCCAAAAAGTAT
>slu_mir_130ab_3p
CAGTGCAATATTAAAAGGGCA
>slu_mir_130a_5p
GTCCTTTTTCTGTTGCACTACT
>slu_mir_130b_5p
GCCCTTTTTCTGTTGTACTACT
>slu_mir_130c_3p
CAGTGCAATGTTAAAAGGGCAT
>slu_mir_130c_5p
GCCCCTTTTATATTGTGCTACT
>slu_mir_132ab_3p
TAACAGTCTACAGCCATGGTCG
>slu_mir_132a_5p
ACCGTGGCATTAGATTGTTACT
>slu_mir_132b_5p
ACCGTGGCTTTAGATTGTTACT
>slu_mir_133ab_3p
TTTGGTCCCCTTCAACCAGCTGT
>slu_mir_133a_1_2_5p
AGCTGGTAAAATGGAACCAAA
>slu_mir_133b_5p
GCTGGTCAAACGGAACCAAGTC
>slu_mir_135ac_5p
TATGGCTTTCTATTCCTATGTG
>slu_mir_135a_3p
ACATAGGGTCTAAAGCCATTGG
>slu_mir_135b_3p
ATGTAGGAATAGAAGCCATTTT
>slu_mir_135b_5p
TATGGCTTTTTATTCCTATGTG
>slu_mir_135c_3p
ATGTAGGGTTTAAAGCCATCGG
>slu_mir_137a_1_2_3p
TTATTGCTTGAGAATACGCGTAG
>slu_mir_137a_1_2_5p
CACGGGTATTCTTGGGTTGATA
>slu_mir_137b_3p
TATTGCTTAAGAATACGCGTAG
>slu_mir_137b_5p
ACGGGTATTCTTGGGTGGATAATA
>slu_mir_1388_3p
ATCTCAGGTTCGTCAGCCCATG
>slu_mir_1388_5p
AGGACTGTCCAACCTGAGAATG
>slu_mir_138_1_3p
GCTATTTCACAACACCAGGGT
>slu_mir_138_1_3_5p
AGCTGGTGTTGTGAATCAGGCCG
>slu_mir_138_2_3p
CTACTTCCCAACACCAGGGT
>slu_mir_138_3_3p
GCTTCTTCACAACACCAGGGCT
>slu_mir_139_3p
TGGAGACCAAGCTCTGTTGGAAT
>slu_mir_139_5p
TCTACAGTGCATGTGTCTCCAGT
>slu_mir_142_1_2_3p
GTAGTGTTTCCTACTTTATGGA
>slu_mir_142_1_2_5p
CATAAAGTAGAAAGCACTACT
>slu_mir_143_3p
TGAGATGAAGCACTGTAGCTC
>slu_mir_143_5p
GGTGCAGTGCTGCATCTCTGG
>slu_mir_144_3p
CTACAGTATAGATGATGTACT
>slu_mir_144_5p
GGATATCATCTTATACTGTAAGT
>slu_mir_145_3p
GGATTCCTGGAAATACTGTTCT
>slu_mir_145_5p
GTCCAGTTTTCCCAGGAATCCCT
>slu_mir_146_3p
ATCTATGGGCTCAGTTCTTTTG
>slu_mir_146_5p
TGAGAACTGAATTCCATAGATGG
>slu_mir_148_3p
TCAGTGCATTACAGAACTTTGT
>slu_mir_148_5p
AAGTTCTGTGACACACTTAGACT
>slu_mir_152_3p
TCAGTGCATAACAGAACTTTG
>slu_mir_152_5p
AAGTTCTGTGATACACTCTGACT
>slu_mir_153a_1_2_3p
TTGCATAGTCACAAAAGTGATC
>slu_mir_153a_1_2_5p
TCATTTTTGTGATGTTGCAGCT
>slu_mir_153b_3p
TTGCATAGTCACAAAAATGATC
>slu_mir_153b_5p
TCATTCTTGTGGTTTGCAGCT
>slu_mir_153c_3p
TTGCATAGTCACAAAAATGAGC
>slu_mir_153c_5p
GTCATTTTTGTGGTTTGCAGCT
>slu_mir_15a_3p
CAGGCCATACTGTGCTGCCGCA
>slu_mir_15a_5p
TAGCAGCACGGAATGGTTTGT
>slu_mir_15b_3p
CGAACCATTATTTGCTGCTTTA
>slu_mir_15b_5p
TAGCAGCGCATCATGGTTTGA
>slu_mir_15c_3p
CAAGTCATGATGTGCTGCCACC
>slu_mir_15c_5p
TAGCAGCACATCATGTTTTGCA
>slu_mir_16_3p
CCCAATATTGGCAGTGCTGCTTC
>slu_mir_16_5p
TAGCAGCACGTAAATATTGGC
>slu_mir_1788_3p
CAGGCAGCTAAAGCAAGTCTGG
>slu_mir_1788_5p
GGCTTGTTTTAAGTTGCCTGCG
>slu_mir_17_3p
CTGCAGTGAAGGCACTTTCAGC
>slu_mir_17_5p
CAAAGTGCTTACAGTGCAGGTAG
>slu_mir_181a_1_3p
ACCATCGAGTGTTGAGTGTACC
>slu_mir_181a_2_3p
ACCATTGACCGTTGACTGTACC
>slu_mir_181a_3_3p
ACCATCGACCGTTGACTGTGCC
>slu_mir_181a_4_3p
ACCATCGACCGTTGATTGTACC
>slu_mir_181b_1_2_5p
AACATTCATTGCTGTCGGTGGGT
>slu_mir_181b_1_3p
CTCACTGATCAATGAATGCAGA
>slu_mir_181b_2_3p
CTCGCTGAACGATGAATGCAA
>slu_mir_182_3p
TGGTTCTAGACTTGCCAACTA
>slu_mir_182_5p
TTTGGCAATGGTAGAACTCACA
>slu_mir_183_1_2_3p
TGAATTACCATAGGGCCATAAA
>slu_mir_183_1_2_5p
TATGGCACTGGTAGAATTCACT
>slu_mir_184ab_3p
TGGACGGAGAACTGATAAGGGC
>slu_mir_184ab_5p
CCTTATCACTTTTCCAGCCCAGC
>slu_mir_187_3p
TCGTGTCTTGTGTTGCAGCCAGT
>slu_mir_187_5p
GGCTGCAACACAGGACATGG
>slu_mir_190a_1_2_3p
ACTATATATCAAACATATTCCT
>slu_mir_190a_1_2_5p
TGATATGTTTGATATATTAGGTTG
>slu_mir_190b_3p
ACTAAATATCAGACATATTCCT
>slu_mir_190b_5p
TGATATGTTTGATATTCGGTTG
>slu_mir_192_3p
CCTGTCAGTTCTGTAGGCCACT
>slu_mir_192_5p
ATGACCTATGAATTGACAGCC
>slu_mir_194a_3p
CCAGTGGAGCTGCTGTTATCTG
>slu_mir_194a_5p
TGTAACAGCATCTCCATATGGA
>slu_mir_194b_3p
CCAGTGGAGGTGCTGTTACCTG
>slu_mir_194b_5p
TGTAACAGCAACTCCATGTGGA
>slu_mir_196a_1_2_5p
TAGGTAGTTTCATGTTGTTGGG
>slu_mir_196a_1_3p
CGGCAACAAGAAACTGCCTTGA
>slu_mir_196a_2_3p
CTGCAACATGAAACTGTCTTA
>slu_mir_196b_3p
CAGGAACTTGAAACTGCCTGAA
>slu_mir_196b_5p
TAGGTAGTTTCAAGTTGTTGGG
>slu_mir_199_1_4_3p
ACAGTAGTCTGCACATTGGTT
>slu_mir_199_1_4_5p
CCCAGTGTTCAGACTACCTGTTC
>slu_mir_19a_3p
TGTGCAAATCCATGCAAAGCTCT
>slu_mir_19a_5p
AGTTTTGTTGGTTTGCTCTCAGC
>slu_mir_19b_1_2_3p
TGTGCAAATCCATGCAAAACTG
>slu_mir_19b_1_5p
AGTTTTGCTTGTTTGCTTTCAGC
>slu_mir_19b_2_5p
AGTTTTGCTGGTTTGCATTCAGC
>slu_mir_19cd_3p
TGTGCAAATCTATGCAAAACTGA
>slu_mir_19c_5p
AGTTTTGCATAGTTGCACTA
>slu_mir_19d_5p
AGTTTTGCATAGTTGCGCTCCAA
>slu_mir_1_1_5p
ACATACTTCTTTATGTACCCAT
>slu_mir_1_2_5p
ACATACTTCTTTATATGCCCATA
>slu_mir_1_3p
TGGAATGTAAAGAAGTATGTAT
>slu_mir_1_4_5p
AACATTCAACGCTGTCGGTGAGT
>slu_mir_200a_3p
TAACACTGTCTGGTAACGATGTT
>slu_mir_200a_5p
CATCTTACCTTACAGTGCTGGA
>slu_mir_200b_3p
TAATACTGCCTGGTAATGATGAT
>slu_mir_200b_5p
CATCTTACGAGGCAGCATTGGA
>slu_mir_202_3p
AAAGAGGCATAGGGCATGGGAAA
>slu_mir_202_5p
TTCCTATGCATATACCTTTTTC
>slu_mir_203a_3p
GTGAAATGTTTAGGACCACTTG
>slu_mir_203a_5p
AGTGGTTCTCAACAGTTCAACA
>slu_mir_203b_3p
TGAAATGTTTAGGACCACTGA
>slu_mir_203b_5p
AGTGGTTCTTGACAGTTCAACA
>slu_mir_204_1_2_5p
TTCCCTTTGTCATCCTATGCCT
>slu_mir_204_1_3p
GGCTGGGAAGGCAAAGGGACGCC
>slu_mir_204_2_3p
GCAGGGACAGCAAAGGGATGC
>slu_mir_205_3p
GATTTCAGTGGTTTGAAGGGTA
>slu_mir_205_5p
TCCTTCATTCCACCGGAGTCTG
>slu_mir_206_3p
TGGAATGTAAGGAAGTGTGTGG
>slu_mir_206_5p
ACATGCTTCCTTATATCCCCATA
>slu_mir_212ab_3p
TAACAGTCTACAGTCATGGCT
>slu_mir_212a_5p
ACCTTGGCTCTAGACTGCTTACT
>slu_mir_212b_5p
ACCTTGGCTTTAGACTGCTTACT
>slu_mir_214a_3p
ACAGCAGGCACAGACAGGCAGG
>slu_mir_214a_5p
TGCCTATCTACACTTGCTGTGC
>slu_mir_214b_3p
ACAGCAGGCACAGACAGGCAGA
>slu_mir_214b_5p
TGCCTGTCTACACTTGCTGTGC
>slu_mir_216a_1_2_5p
TAATCTCTGCAGGCAACTGTGA
>slu_mir_216a_1_3p
ACAATCACCTGCAGAGATGATC
>slu_mir_216a_2_3p
ACAATCACCTGGAGAGATTCTG
>slu_mir_216b_3p
CACGGAGCCAACCGAGGTTCA
>slu_mir_216b_5p
TAATCTCAGCTGGCAACTGTGA
>slu_mir_216c_3p
CACAATGGCCTCTGGGATTATG
>slu_mir_216c_5p
AAATCTCAGCTGGCAACTGTGA
>slu_mir_2187_3p
TTTACAGGCTATGCTAATCTGT
>slu_mir_2187_5p
TTAATTAGTATAGCCTGTTTT
>slu_mir_2188_3p
GCTGTGTGAGGTCAGACCTATC
>slu_mir_2188_5p
AAGGTCCAACCTCACATGTCC
>slu_mir_218a_3p
CATGGTTGTGCCAAGCACCTTG
>slu_mir_218a_5p
TTGTGCTTGATCTAACCATGCA
>slu_mir_218b_3p
CATGGTTCCGTCAAGCGCC
>slu_mir_218b_5p
TTGTGCTTGATCTAACCATGTG
>slu_mir_219abc_5p
TGATTGTCCAAACGCAATTCTTG
>slu_mir_219a_1_3p
GGAGTTGTGGATGGACATCTTGC
>slu_mir_219a_2_3p
GGAGTTGTGGATGGACATCACGC
>slu_mir_219b_3p
AGAATTGTGTATGGACATCTGT
>slu_mir_219c_3p
AGAATTGTGCCTGGACATCTGT
>slu_mir_21_1_2_5p
TAGCTTATCAGACTGGTGTTGGC
>slu_mir_21_1_3p
CAACAGCGGTCTGTAAGCTGGC
>slu_mir_21_2_3p
CGACAACAGTCTGTAGGCTGT
>slu_mir_221_1_2_3p
AGCTACATTGTCTGCTGGGTTT
>slu_mir_221_1_5p
ACCTGGCATACAATGTAGATTT
>slu_mir_221_2_5p
ACCTGGCATTCAGTGTAGGATT
>slu_mir_222a_3p
AGCTACATCTGGCTACTGGGTCTC
>slu_mir_222a_5p
TGCTCAGTAGGCAGTGTAGATCC
>slu_mir_222b_3p
AGCTACATCTGGCTACTGGGTCACT
>slu_mir_222b_5p
TGCTCAGTAGTCAGTGTAGATC
>slu_mir_22ab_3p
AAGCTGCCAGCTGAAGAACTGT
>slu_mir_22ab_5p
AGTTCTTCACTGGCAAGCTTT
>slu_mir_22c_3p
AAGCTGCCAGTTGAAGAGCTGT
>slu_mir_22c_5p
CGTTCTTCACTGGCTAGCTTTA
>slu_mir_23a_1_3_3p
ATCACATTGCCAGGGATTTCCA
>slu_mir_23a_1_5p
GGAATTCCTGGCAGAGTGATTT
>slu_mir_23a_2_5p
GGGTTCCTGGCACCGTGATTT
>slu_mir_23b_3p
ATCACATTGCCAGGGATTACT
>slu_mir_23b_5p
GGGTCTCTGGCATGATGATTT
>slu_mir_24ab_3p
TGGCTCAGTTCAGCAGGAACAG
>slu_mir_24a_1_5p
TGCCTTCTGAGCTGACAGCAGT
>slu_mir_24a_2_5p
TGCCTACTGAACTGGTATCAGT
>slu_mir_24a_3_5p
TGCCTACTGAGCTGATAACAGTT
>slu_mir_24b_1_5p
TGCCTACTGAGCTGATAATCAGT
>slu_mir_24b_2_5p
TGCCTGCTGTGCTGATAATCAGT
>slu_mir_25_3p
CATTGCACTTGTCTCGGTCTGA
>slu_mir_25_5p
AGGCGGAGACTTGGGCAATTGCC
>slu_mir_26a_1_3p
CCTATTCAGGATGACTTGGTTC
>slu_mir_26a_1_3_5p
TTCAAGTAATCCAGGATAGGCT
>slu_mir_26a_2_3p
CCTATTCATGATTACTTGCACT
>slu_mir_26a_3_3p
CCTATTCTTGATTACTTGTTTC
>slu_mir_26b_3p
CCTATTCCGGGTGACTTGGTTC
>slu_mir_26b_5p
TTCAAGTAATCCAGGATAGGTT
>slu_mir_27a_3p
TTCACAGTGGTTAAGTTCTGC
>slu_mir_27a_5p
CAGGACTTAACCCACATGTGAACA
>slu_mir_27b_3p
TTCACAGTGGCTAAGTTCTGC
>slu_mir_27b_5p
AGAGCTTAGCTGATTGGTGAACA
>slu_mir_27c_3p
TTCACAGTGGCTAAGTTCTTC
>slu_mir_27c_5p
AGAGCTTAGTCCACTACTGAACA
>slu_mir_27d_3p
TTCACAGTGGCTAAGTTCAGT
>slu_mir_27d_5p
AGAGCTTAGCTAATTGGTGAGCA
>slu_mir_27e_3p
TTCACAGTGGCTAAGTTCCGCT
>slu_mir_27e_5p
AGGACTTAGCTCACTCCGTGAAC
>slu_mir_29ab_3p
TAGCACCATTTGAAATCGGTTA
>slu_mir_29a_1_5p
ACCGTTTTCATCTGGTGTTCAGA
>slu_mir_29a_2_5p
ACCGATTTCTTTTGGTGTTCAGA
>slu_mir_29a_3_5p
ATCGATTTCTTTTGGTGTTCAGA
>slu_mir_29b_5p
ACTGATTTCCTCTGGTGCTTAGA
>slu_mir_29c_1_2_3p
TAGCACCATTTGAAATCAGTG
>slu_mir_29c_1_5p
GCTGGTTTCAGATGGTGGCTTAGA
>slu_mir_29c_2_5p
CTGGTTTCACGTGGTGGTTTAGA
>slu_mir_29d_3p
TAGCACCATATGAAATCAGT
>slu_mir_29d_5p
CTGATTTCATTTGGTGACGTAGA
>slu_mir_301ab_3p
CAGTGCAATAGTATTGTCATAGC
>slu_mir_301a_5p
GCTTTGACAATGTTGCACTACT
>slu_mir_301b_5p
GCTTTGACGATGTTGCACTACT
>slu_mir_30a_1_2_3p
CTTTCAGTCGGATGTTTGCAGC
>slu_mir_30b_3p
CTTTCAGTCTGATGTTTGCTGC
>slu_mir_30b_5p
TGTAAACATCCCCGACTGGAAGCT
>slu_mir_30c_3p
CTGGGAGAAGGTTGTTTACGCT
>slu_mir_30c_5p
TGTAAACATCCTACACTCTCAGCT
>slu_mir_30d_3p
CGGGGGTGGGAATGTTTATACT
>slu_mir_30d_5p
TGTAAACATCCTACACTCTCGGC
>slu_mir_30_1_2_5p
TGTAAACATCCTTGACTGGAAGCT
>slu_mir_31_3p
TGCTATGCCATCACTTTGCCATC
>slu_mir_31_5p
AGGCAAGATGTTGGCATAGCTG
>slu_mir_338ab_3p
TCCAGCATCAGTGATTTTGTTGC
>slu_mir_338a_5p
AACAACATCCTGGTGCTGCCTGAGT
>slu_mir_338b_5p
AACAATATCCTGGTGCTGCCTGAGT
>slu_mir_33_3p
CAATGGGTCTGCTTTGCAACA
>slu_mir_33_5p
GTGCATTGTAGTTGCATTGCA
>slu_mir_34_3p
AATCAGCAAGTATACTGCCGCA
>slu_mir_34_5p
TGGCAGTGTCTTAGCTGGTTGT
>slu_mir_363_3p
AATTGCACAGTATCCATCTGCA
>slu_mir_363_5p
CAGGTGGATGACTTCACAATTTC
>slu_mir_365_3p
TAATGCCCCTAAAAATCCTTAT
>slu_mir_365_5p
AGGGACTTTTAGGGGCAGCTGTG
>slu_mir_375_3p
TTTGTTCGTTCGGCTCGCGTTA
>slu_mir_375_5p
ACGTTGAGCCTCACGTACAATAC
>slu_mir_429_3p
TAATACTGTCTGGTAATGCCGT
>slu_mir_429_5p
GTCTTACCAGACATGGTT
>slu_mir_430a_3p
TAAGTGCTACTTTTTGGG
>slu_mir_430a_5p
ACCCAAACACAAGCACTGACT
>slu_mir_430bc_1_3p
TAAGTGCTTCTCTTGGGGT
>slu_mir_430bc_2_3p
TAAGTGCTTCTCATTGGG
>slu_mir_430bc_3_3p
TAAGTGCTTCTCTTTGGGGTT
>slu_mir_430b_1_4_5p
ACCTCAAATGGAGACACTGATG
>slu_mir_430b_2_3p
TAAGTGCTTCTTGTTGGGGT
>slu_mir_430c_1_3_5p
ACCTCAAATGGAGACACTGACG
>slu_mir_430d_1_2_3p
TAAGTGCTACTTGTTGGGGCAG
>slu_mir_430d_1_5p
ACCCTAACTTTAGCATTGACT
>slu_mir_430d_2_5p
ACCCTAACTTTAGCATGGACT
>slu_mir_449_3p
CAGCTCACACTGCTCTGCTACC
>slu_mir_449_5p
AGGCAGTGTAATGTTAGCTGAT
>slu_mir_456_3p
CAGGCTGGTTAGATGGTTGTCA
>slu_mir_456_5p
GCAGGCATCTTCCCAGCCTACA
>slu_mir_457_3p
CCAGTATGATGTGTGCTGCTCCC
>slu_mir_457_5p
TAGCAGCACATCATTACTGGTA
>slu_mir_459_3p
AGGAAATCACTGTTACCGAGG
>slu_mir_459_5p
TCAGTAACAAGGATTCATCCTGT
>slu_mir_460_3p
CACAGCGCATACAATGTGGATG
>slu_mir_460_5p
CCTGCATTGTACACACTGTGCG
>slu_mir_462_5p
TAACGGAACCCATAATGCAGCTG
>slu_mir_462_3p
GCTGGTTATGGGGTCCGTTTCC
>slu_mir_489_3p
TGACATCATATGTACGGCTGCT
>slu_mir_489_5p
TGGTCGTATGTATGACGTCATT
>slu_mir_551_3p
GCGACCCATCCTTAGTTTCTG
>slu_mir_551_5p
GAAACCAAGTGTGGGTGTGGCCT
>slu_mir_7132_3p
TGAGGCGTTTAGAACAAGTTCA
>slu_mir_7132_5p
GACTTGGTCAAAGCTCCTCAGC
>slu_mir_722_1_2_3p
TTTTGCAGAAACGTTTCAGATT
>slu_mir_722_1_2_5p
TTTGAAACGTTTTAGCCAAAA
>slu_mir_724_1_2_3p
CAGCCACACCTTCCTTTTAAGA
>slu_mir_724_1_2_5p
TTAAAGGGAATTTGCGACTGTT
>slu_mir_725_3p
TTCAGTCATTGTTTCTGGTCGT
>slu_mir_725_5p
AGCTGGAAACTTTGCCTGGGAAT
>slu_mir_726_3p
TTCACTACTAGCAGAACTCAGA
>slu_mir_726_5p
TGGAATTCCGCTAGTTCTGAACT
>slu_mir_730_3p
CACAGCGCCTGCAATGTGGAGG
>slu_mir_730_5p
TCCTCATTGTGCATGCTGTGTG
>slu_mir_731_3p
AACCGGGAATTTCGTGTCAGCC
>slu_mir_731_5p
AATGACACGTTTTCTCCCGGATT
>slu_mir_734_3p
TAAATGCTGCAGAATTGTGCTC
>slu_mir_734_5p
TGAACTATTCTGCAACATTTGT
>slu_mir_737_3p
AATCAAAACCTGAAGAAAATA
>slu_mir_737_5p
GTTTTTTTAGGTTTTGATTTT
>slu_mir_7ab_5p
TGGAAGACTAGTGATTTTGTTGTT
>slu_mir_7a_1_2_3p
CTGTACAACCTTCTAGCTTTCC
>slu_mir_7a_1_3p
CAACAAGTCACAGTCTACCTCA
>slu_mir_7a_2_3p
CAACAAGTCATTGTCTCCCTCA
>slu_mir_7b_3p
CAACAAGTCCCAGTCTGCCTCT
>slu_mir_8159_3p
CAGGGCCTGGCTGGTTACTGTAC
>slu_mir_8159_5p
TCAGTAACTGGAATCTGTCCCTGC
>slu_mir_92a_1_2_3p
TATTGCACTTGTCCCGGCCTGT
>slu_mir_92a_1_5p
AGGTGGGGATTAGTAGCAATGCT
>slu_mir_92a_2_5p
AGGTTGGGAGAGGTAGCAATGCT
>slu_mir_92b_3p
TATTGCACTCGTCCCGGCCTCC
>slu_mir_92b_5p
AGGTCCGGGATGCGGTGCGCTGTT
>slu_mir_93_3p
ACTGCAAAACCAGCACTTCAGG
>slu_mir_93_5p
AAAAGTGCTGTTTGTGCAGGTAG
>slu_mir_96_1_2_5p
TTTGGCACTAGCACATTTTTGCT
>slu_mir_96_1_3p
CAATCATGTGTAGTGCCAATAT
>slu_mir_96_2_3p
CAATTATGTGTAGTGCCAATAT
>slu_mir_99a_100b_3p
CAAGTTCGGATCTACGGGTTT
>slu_mir_99a_5p
AGACCTGTAGATACAAGCTTGT
>slu_mir_99b_3p
CAAGCTCGCCTCTGTGGGTCTT
>slu_mir_99b_5p
AACCCGTAGATCCGATCTTGTG
>slu_mir_9_1_2_3p
TAAAGCTAGATAACCGAAAGTA
>slu_mir_9_1_4_5p
TCTTTGGTTATCTAGCTGTATG
>slu_mir_9_3_3p
TAAAGCTAGAGAACCGAAAGTA
>slu_mir_9_4_3p
TAAAGCTAGAGAACCGAATGTA
>slu_mir_nov1_3p
AAACAGAGGATGTTCGAGGACT
>slu_mir_nov1_5p
CCCTCCAGGATCCTCTGTGTAT
>slu_mir_nov2ab_3p
AAGTTTTTCGACCGGAGAAGGGGA
>slu_mir_nov2ab_5p
CCTTCTCCGGTCAAAAACTTT
>slu_mir_nov3_3p
TTAGGAAAGGCAAAGACGTAAT
>slu_mir_nov3_5p
TTACGTCTTTGCCTTTCCTACC
>slu_mir_nov4_3p
CTGAGCCAACTCCATTTGCTGA
>slu_mir_nov4_5p
TGCGGATAGAGTTAGCTCAGTA
>slu_mir_nov5_3p
ATTGTTTTCATCTGAGCCGGTTT
>slu_mir_nov5_5p
ACCGGCTCAGATGAAAACAACT
>slu_mir_nov6_3p
ATCAATAGAGAAGTCTGCCACA
>slu_mir_nov6_5p
TGGCAGACTTTTCTATTGATTT
>slu_mir_nov7_3p
AACGGTCTCATGTTTTCTTTTA
>slu_mir_nov7_5p
TAGGAAAACATGAGATCGCTTT
