# Supplementary material for: The Discovery and Characterization of Conserved and Novel miRNAs in the Different Developmental Stages and Organs of Pikeperch (Sander lucioperca)
Source: Int J Mol Sci. 2023 Dec 22;25(1):189. doi: 10.3390/ijms25010189 (PMC10778745; doi:10.3390/ijms25010189)
Supplement: Supplementary file 1 [file ijms-25-00189-s001.zip › Table S1_Overview of all samples used in this study with smallRNA sequencing details and accession numbers.xlsx]

## Sheet: Tabelle1
Table S1: Overview of all samples used in this study with smallRNA sequencing details and accession numbers
Samples used for small-RNA sequencing
Sample ID1	Sample information2	Nucleic Acid Conc. (ng/µl)	260/280	RIN value	Total # reads3	Total # trimmed and size filtered reads4	NCBI SRA Acc#5
RNASlu1	eyed egg 1: pool of 10	245.3	2.09	10	6924644	3404782	SRR24762017
RNASlu2	eyed egg 2: pool of 10	132.9	2.03	9.7	8875197	3342285	SRR24762016
RNASlu3	2dph Yolk sac larvae 1: pool of 3	589.7	2.06	10	6894291	4593096	SRR24762005
RNASlu4	2dph Yolk sac larvae 2: pool of 3	379.9	2.1	9.9	9221942	5795088	SRR24762004
RNASlu5	15dph Yolk sac larvae 1: pool of 3	1475.6	2.13	10	8342980	5397677	SRR24762003
RNASlu6	15dph Yolk sac larvae 2: pool of 3	2229	2.12	10	4575250	2709532	SRR24762002
RNASlu7	26dph larvae 1: pool of 3	2357.1	2.12	9.7	5561643	3696368	SRR24762001
RNASlu8	26dph larvae 2: pool of 3	1917.5	2.12	9.2	8911449	6002852	SRR24762000
RNASlu9	Fing 1 3g Spleen	349.3	2.05	8.1	12010142	2861385	SRR24761999
RNASlu10	Fing 2 3g Spleen	196.5	2.05	9.7	10107505	5505054	SRR24761998
RNASlu11	Fing 1 35g Spleen	671.8	2.1	9.7	7588168	4616429	SRR24762015
RNASlu12	Fing 2 35g Spleen	1040.7	2.1	9.8	10836651	6013866	SRR24762014
RNASlu13	Adult 1 Liver	1811.2	2.06	8.7	10276124	4598082	SRR24762013
RNASlu14	Adult 2 Liver	1617.7	1.99	8.9	7086186	4506921	SRR24762012
RNASlu15	Adult 1 Gills	399.8	2.09	7.2	11209676	9224678	SRR24762011
RNASlu16	Adult 2 Gills	582.7	2.09	9.5	9004132	7055586	SRR24762010
RNASlu17	Adult 1 Head Kidney	771.3	2.14	8.4	7354134	2505367	SRR24762009
RNASlu18	Adult 2 Head Kidney	1710.2	2.14	8	7434343	2676539	SRR24762008
RNASlu19	Adult 1 Spleen	884.7	2.13	8.8	10661112	4479888	SRR24762007
RNASlu20	Adult 2 Spleen	1338	2.12	9.2	9679875	5068224	SRR24762006
Samples used for qPCR analysis
Sample ID1	Sample information2	260/280	260/280
RNASlu21	eyed egg 3: pool of 10	404.414	2.052
RNASlu22	eyed egg 4: pool of 10	396.658	2.052
RNASlu23	eyed egg 5: pool of 10	373.384	2.044
RNASlu24	eyed egg 6: pool of 10	359.04	1.9
RNASlu25	2dph Yolk sac larvae 3: pool of 3	221.099	2.036
RNASlu26	2dph Yolk sac larvae 4: pool of 3	270.241	2.023
RNASlu27	2dph Yolk sac larvae 5: pool of 3	242.309	2.034
RNASlu28	2dph Yolk sac larvae 6: pool of 3	232.424	2.045
RNASlu29	15dph Yolk sac larvae 3: pool of 3	821.165	2.078
RNASlu30	15dph Yolk sac larvae 4: pool of 3	1128.02	2.082
RNASlu31	15dph Yolk sac larvae 5: pool of 3	1300.8	2.105
RNASlu32	15dph Yolk sac larvae 6: pool of 3	1216.55	2.086
RNASlu33	26dph larvae 3: pool of 3	1470.1	2.123
RNASlu34	26dph larvae 4: pool of 3	1586.34	2.123
RNASlu35	26dph larvae 5: pool of 3	1561.76	2.119
RNASlu36	26dph larvae 6: pool of 3	2275.08	2.132
RNASlu37	Fing 3 3g Spleen	381.576	2.052
RNASlu38	Fing 4 3g Spleen	2865.32	2.021
RNASlu39	Fing 5 3g Spleen	1834.04	2.023
RNASlu40	Fing 6 3g Spleen	1180.26	1.97
RNASlu41	Fing 3 35g Spleen	381.576	2.052
RNASlu42	Fing 4 35g Spleen	2865.32	2.021
RNASlu43	Fing 5 35g Spleen	1834.04	2.023
RNASlu44	Fing 6 35g Spleen	1180.26	1.97
RNASlu13*	Adult 1* Liver	1664.79	2.098
RNASlu14*	Adult 2*Liver	1999.52	2.081
RNASlu45	Adult 3 Liver	3902.11	2.153
RNASlu46	Adult 4 Liver	2386.88	2.134
RNASlu15*	Adult 1* Gills	1306.99	2.018
RNASlu16*	Adult 2* Gills	1457.22	2.079
RNASlu47	Adult 3 Gills	1016.3	2.082
RNASlu48	Adult 4 Gills	1519.89	2.111
RNASlu17*	Adult 1* Head Kidney	1330.23	2.109
RNASlu18*	Adult 2* Head Kidney	1278.6	2.103
RNASlu49	Adult 3 Head Kidney	149.769	2.04
RNASlu50	Adult 4 Head Kidney	244.181	2.09
RNASlu19*	Adult 1* Spleen	1863.43	2.131
RNASlu20*	Adult 2* Spleen	1859.12	2.131
RNASlu51	Adult 3 Spleen	897.463	2.087
RNASlu52	Adult 4 Spleen	887.934	2.083
RNASlu53	Hypoxia_Control 1_spleen	2000.4	2.16
RNASlu54	Hypoxia_Control 2_spleen	1190.3	2.13
RNASlu55	Hypoxia_Control 3_ spleen	2189.2	2.16
RNASlu56	Hypoxia_Control 4_ spleen	1328.9	2.12
RNASlu57	Hypoxia_treatment 1_spleen	1578	2.14
RNASlu58	Hypoxia_treatment 2_spleen	1050.6	2.12
RNASlu59	Hypoxia_treatment 3_spleen	1429.6	2.14
RNASlu60	Hypoxia_treatment 4_spleen	1250	2.14
*tissue samples used are idential for sequencing and qPCR analysis
