# Supplementary material for: The Discovery and Characterization of Conserved and Novel miRNAs in the Different Developmental Stages and Organs of Pikeperch (Sander lucioperca)
Source: Int J Mol Sci. 2023 Dec 22;25(1):189. doi: 10.3390/ijms25010189 (PMC10778745; doi:10.3390/ijms25010189)
Supplement: Supplementary file 1 [file ijms-25-00189-s001.zip › Table S2_All conserved and novel pikeperch miRNAs in different developmental stages and organs.xlsx]

## Sheet: miRNAs pikeperch
miRDeep score >/= 1.0e+2
treshold for significant BLAST hit 10e-5
negative BLAST search against small RNA database "RNAcentral", NCBI Blast
BLAST against pikeperch genome
Table S2: All conserved and novel pikeperch miRNAs in different developmental stages and organs
Nr.	mature-5p	mature-3p	precursor sequences	precursor (slu-mir)	Arm domination	copy nr. in new genome	location of precursor 1	location of precursor 2	location of precursor 3
1	acauacuucuuuauguacccau	uggaauguaaagaaguauguau	acauacuucuuuauguacccauaugaacauaugauagcuauggaauguaaagaaguauguau	slu-mir-1-1	3p	1	CM024498.1:8778167..8778229:+
2	acauacuucuuuauaugcccaua	uggaauguaaagaaguauguau	acauacuucuuuauaugcccauaugaacaagagcaacuauggaauguaaagaaguauguau	slu-mir-1-2	3p	1	CM024501.1:16876353..16876414:-
3	ugagguaguugguuguaugguu	cuguacaaccuucuagcuuucc	ugagguaguugguuguaugguuuugcauaauaaacagcacggagauaacuguacaaccuucuagcuuucc	slu-let-7a-1	5p	1	CM024499.1:29470417..29470487:+
4	ugagguaguugguuguaugguu	cuguacaaccuucuagcuuucc	ugagguaguugguuguaugguuucgcaucauaaacagccuggagauaacuguacaaccuucuagcuuucc	slu-let-7a-2	5p	1	CM024505.1:14048318..14048388:+
5	ugagguaguagauugaauaguu	cuauacaaucuacugucuuucc	ugagguaguagauugaauaguugugggguuuguguccucccucugagauaacuauacaaucuacugucuuucc	slu-let-7b-1	5p	1	CM024495.1:11426661..11426734:-
6	ugagguaguagauugaauaguu	cuauacaaucuacugucuuucc	ugagguaguagauugaauaguugugggguuauguaaccucuuuuugagauaacuauacaaucuacugucuuucc	slu-let-7b-2	5p	1	CM024501.1:36414164..36414238:-
7	ugagguaguagguuguauaguu	cuauacagucuauuaccuuccu	ugagguaguagguuguauaguuugugggauggaguaaauccuacucaggugauaacuauacagucuauuaccuuccu	slu-let-7c-1	5p	1	CM024495.1:11426334..11426411:-
8	ugagguaguagguuguauaguu	cuauucaaccuacugucuuucu	ugagguaguagguuguauaguuuuagggucacaccugcacugggagauaacuauucaaccuacugucuuucu	slu-let-7c-2	5p	1	CM024495.1:557823..557895:+
9	ugagguaguagguuguauaguu	cuauacagucuauugccuuccc	ugagguaguagguuguauaguuuggugggugggauugcacccugcucaggugauaacuauacagucuauugccuuccc	slu-let-7c-3	5p	1	CM024501.1:36413888..36413966:-
10	ugagguaguagauuguauaguu	cuauacaaucuauagccuuccc	ugagguaguagauuguauaguuguuggguagugauuuugcccuguuugggagauaacuauacaaucuauagccuuccc	slu-let-7d-1	5p	1	CM024495.1:557994..558072:+
11	ugagguaguaguuuguauaguu	cuauacagccuacugucuuucu	ugagguaguaguuuguauaguuuuaggaucacaccagaucugggagauaacuauacagccuacugucuuucu	slu-let-7e-1	5p	1	CM024501.1:4326779..4326851:-
12	ugagguaguaaguuguguuguu	cuauacaacuuacugccuucca	ugagguaguaaguuguguuguugugaggggugggauauugcgaccccuauuuuggagauacaacuauacaacuuacugccuucca	slu-let-7f-1	5p	1	CM024501.1:4326083..4326168:-
13	ugagguaguagguugugugguu	cuauacaaccuacugccuuccc	ugagguaguagguugugugguuucaggguugugauuuuaccccaucaggagcuaacuauacaaccuacugccuuccc	slu-let-7g-1	5p	1	CM024509.1:14718345..14718422:-
14	ugagguaguaguuugugcuguu	cugcgcaaucuacugccuugcu	ugagguaguaguuugugcuguuggucggguugucauauuaccccuauguggagaugacugcgcaaucuacugccuugcu	slu-let-7h-1	5p	1	CM024509.1:14875544..14875623:+
15	uggaagacuagugauuuuguuguu	caacaagucacagucuaccuca	uggaagacuagugauuuuguuguuguacauucauguucuugacaacaagucacagucuaccuca	slu-mir-7a-1	5p	1	CM024496.1:27507081..27507145:-
16	uggaagacuagugauuuuguuguu	caacaagucauugucucccuca	uggaagacuagugauuuuguuguuaugugguugaacugacaacaagucauugucucccuca	slu-mir-7a-2	5p	1	CM024499.1:13945628..13945689:+
17	uggaagacuagugauuuuguugu	caacaagucccagucugccucu	uggaagacuagugauuuuguugugacgcugaucaaagaacaacaagucccagucugccucu	slu-mir-7b	5p	1	CM024498.1:37596458..37596519:+
18	ucuuugguuaucuagcuguaug	uaaagcuagauaaccgaaagua	ucuuugguuaucuagcuguaugagugauguacauucuucauaaagcuagauaaccgaaagua	slu-mir-9-1	5p	1	CM024499.1:5016767..5016829:-
19	ucuuugguuaucuagcuguaug	uaaagcuagauaaccgaaagua	ucuuugguuaucuagcuguaugagugacguacauucuucauaaagcuagauaaccgaaagua	slu-mir-9-2	5p	1	CM024505.1:14132651..14132713:+
20	ucuuugguuaucuagcuguaug	uaaagcuagagaaccgaaagua	ucuuugguuaucuagcuguaugaguuuuaauuucauaaagcuagagaaccgaaagua	slu-mir-9-3	5p	1	CM024498.1:37820888..37820945:-
21	ucuuugguuaucuagcuguaug	uaaagcuagagaaccgaaugua	ucuuugguuaucuagcuguaugaguuuaugcaauaucauaaagcuagagaaccgaaugua	slu-mir-9-4	5p	1	CM024500.1:36557911..36557971:+
22	uacccuguagauccggauuugu	caaauucguuucuaggggagu	uacccuguagauccggauuuguguaaaaaucauucaaacaaucacaaauucguuucuaggggagu	slu-mir-10a	5p	1	CM024491.1:19628300..19628365:+
23	uacccuguagaaccgaaugugu	cagauuggguucuaggggaguc	uacccuguagaaccgaauguguguggagcugccucagucacagauuggguucuaggggaguc	slu-mir-10b	5p	1	CM024504.1:29569632..29569694:-
24	uacccuguagaaccgaauuugu	cagauucgauucuaggggagu	uacccuguagaaccgaauuugugugaucaaacuacaaucacagauucgauucuaggggagu	slu-mir-10c	5p	1	CM024497.1:21235459..21235520:-
25	acccuguagauccgaauuugug	caaauucgcgucuuggggagu	acccuguagauccgaauuuguguaaauauagcagcagccacaaauucgcgucuuggggagu	slu-mir-10d	5p	1	CM024511.1:23526031..23526092:-
26	uagcagcacggaaugguuugu	caggccauacugugcugccgca	uagcagcacggaaugguuuguggguuacacugagaugcaggccauacugugcugccgca	slu-mir-15a	5p	1	CM024497.1:17162981..17163040:+
27	uagcagcgcaucaugguuuga	cgaaccauuauuugcugcuuua	uagcagcgcaucaugguuugaaacaauguggaaaaggugcgaaccauuauuugcugcuuua	slu-mir-15b	5p	1	CM024494.1:12374600..12374661:+
28	uagcagcacaucauguuuugca	caagucaugaugugcugccacc	uagcagcacaucauguuuugcagauaugagcugaaucacuccaagucaugaugugcugccacc	slu-mir-15c	3p	1	CM024506.1:29836060..29836123:+
29	uagcagcacguaaauauuggc	cccaauauuggcagugcugcuuc	uagcagcacguaaauauuggcgugugagaauagaccccaaccccaauauuggcagugcugcuuc	slu-mir-16	5p	1	CM024494.1:12374836..12374900:+
30	caaagugcuuacagugcagguag	cugcagugaaggcacuuucagc	caaagugcuuacagugcagguaguucuauaaaaucuacugcagugaaggcacuuucagc	slu-mir-17	5p	1	CM024497.1:20268179..20268238:+
31	aguuuuguugguuugcucucagc	ugugcaaauccaugcaaagcucu	aguuuuguugguuugcucucagcuucugccagucucugcugugcaaauccaugcaaagcucu	slu-mir-19a	3p	1	CM024490.1:50758670..50758732:+
32	aguuuugcuuguuugcuuucagc	ugugcaaauccaugcaaaacug	aguuuugcuuguuugcuuucagcuuuuuacuguacugcugugcaaauccaugcaaaacug	slu-mir-19b-1	3p	1	CM024497.1:20268946..20269006:+
33	aguuuugcugguuugcauucagc	ugugcaaauccaugcaaaacug	aguuuugcugguuugcauucagcuuuaacugauauuugcugugcaaauccaugcaaaacug	slu-mir-19b-2	3p	1	CM024492.1:21463281..21463342:+
34	aguuuugcauaguugcacua	ugugcaaaucuaugcaaaacug	aguuuugcauaguugcacuacaagaauagaugaguugugcaaaucuaugcaaaacug	slu-mir-19c	3p	1	CM024492.1:21462943..21463000:+
35	aguuuugcauaguugcgcuccaa	ugugcaaaucuaugcaaaacuga	aguuuugcauaguugcgcuccaagaagaaauacguugugcaaaucuaugcaaaacuga	slu-mir-19d	3p	1	CM024497.1:20268648..20268706:+
36	uagcuuaucagacugguguuggc	caacagcggucuguaagcuggc	uagcuuaucagacugguguuggcuguuaaauuagcacggcaacagcggucuguaagcuggc	slu-mir-21-1	5p	1	CM024497.1:28325952..28326013:-
37	uagcuuaucagacugguguuggc	cgacaacagucuguaggcugu	uagcuuaucagacugguguuggcuguuaagauugcaaggcgacaacagucuguaggcugu	slu-mir-21-2	5p	1	CM024502.1:6002108..6002168:-
38	aguucuucacuggcaagcuuu	aagcugccagcugaagaacugu	aguucuucacuggcaagcuuuauguccucauguaccagcuaaagcugccagcugaagaacugu	slu-mir-22a	3p	1	CM024494.1:24996828..24996891:-
39	aguucuucacuggcaagcuuu	aagcugccagcugaagaacug	aguucuucacuggcaagcuuuauguuccuguacacaugcuaaagcugccagcugaagaacug	slu-mir-22b	3p	1	CM024502.1:18160951..18161013:+
40	cguucuucacuggcuagcuuua	aagcugccaguugaagagcugu	cguucuucacuggcuagcuuuaugucccacgccccacgcuaaagcugccaguugaagagcugu	slu-mir-22c	5p	1	CM024491.1:14402844..14402907:-
41	ggaauuccuggcagagugauuu	aucacauugccagggauuucca	ggaauuccuggcagagugauuuuugagacuacaggacugaaucacauugccagggauuucca	slu-mir-23a-1	3p	1	CM024510.1:11925242..11925304:-
42	ggguuccuggcaccgugauuu	aucacauugccagggauuucca	ggguuccuggcaccgugauuugaugcacaaagagaaacaaaaaucacauugccagggauuucca	slu-mir-23a-2	3p	1	CM024500.1:6388898..6388962:-
43	ggauuccuggcagagugauuu	aucacauugccagggauuucca	ggauuccuggcagagugauuugguugugauguaauguaaaucacauugccagggauuucca	slu-mir-23a-3	3p	1	CM024498.1:8442608..8442669:+
44	gggucucuggcaugaugauuu	aucacauugccagggauuacu	gggucucuggcaugaugauuugggacagaaaaucaaaaucacauugccagggauuacu	slu-mir-23b	3p	1	CM024503.1:26562062..26562120:+
45	ugccuucugagcugacagcagu	uggcucaguucagcaggaac	ugccuucugagcugacagcaguuggaccaaacacccuggcucaguucagcaggaac	slu-mir-24a-1	3p	1	CM024503.1:26565140..26565196:+
46	ugccuacugagcugauaauc	uggcucaguucagcaggaac	ugccuacugagcugauaaucaguccuauacaaccacuggcucaguucagcaggaac	slu-mir-24a-2	3p	1	CM024491.1:9386211..9386267:-
47	ugccuacugaacugguaucagu	uggcucaguucagcaggaac	ugccuacugaacugguaucaguguuuuaccuaaaaacuggcucaguucagcaggaac	slu-mir-24a-3	3p	1	CM024500.1:6385574..6385631:-
48	ugccuacugagcugauaacaguu	uggcucaguucagcaggaac	ugccuacugagcugauaacaguuugauguuaaacaaacacuggcucaguucagcaggaac	slu-mir-24a-4	3p	1	CM024498.1:8446123..8446183:+
49	ugccuacugagcugauaaucagu	uggcucaguucagcaggaacag	ugccuacugagcugauaaucaguccuauacaaccacuggcucaguucagcaggaacag	slu-mir-24b-1	3p	1	CM024491.1:9386209..9386267:-
50	ugccugcugugcugauaaucagu	uggcucaguucagcaggaacag	ugccugcugugcugauaaucagugugugacguuggcuggcucaguucagcaggaacag	slu-mir-24b-2	3p	1	CM024510.1:11924054..11924112:-
51	aggcggagacuugggcaauugcc	cauugcacuugucucggucuga	aggcggagacuugggcaauugccggccaucccaaagggcauugcacuugucucggucuga	slu-mir-25	3p	1	CM024490.1:26091929..26091989:+
52	uucaaguaauccaggauaggcu	ccuauucaggaugacuugguuc	uucaaguaauccaggauaggcuuguuuaaaguggggaaagccuauucaggaugacuugguuc	slu-mir-26a-1	5p	1	CM024497.1:7557979..7558041:-
53	uucaaguaauccaggauaggcu	ccuauucaugauuacuugcacu	uucaaguaauccaggauaggcuguguguuuccugcuuggccuauucaugauuacuugcacu	slu-mir-26a-2	5p	1	CM024498.1:40639775..40639836:-
54	uucaaguaauccaggauaggcu	ccuauucuugauuacuuguuuc	uucaaguaauccaggauaggcugguuaacaucggcacggccuauucuugauuacuuguuuc	slu-mir-26a-3	5p	1	CM024501.1:4706010..4706071:+
55	uucaaguaauccaggauagguu	ccuauuccgggugacuugguuc	uucaaguaauccaggauagguuuguucagacaagcacagccuauuccgggugacuugguuc	slu-mir-26b	5p	1	CM024513.1:7627691..7627752:+
56	caggacuuaacccacaugugaaca	uucacagugguuaaguucugc	caggacuuaacccacaugugaacagugagugucugccauguucacagugguuaaguucugc	slu-mir-27a	3p	1	CM024510.1:11925025..11925086:-
57	agagcuuagcugauuggugaaca	uucacaguggcuaaguucugc	agagcuuagcugauuggugaacagugauugauuuccucuuuguucacaguggcuaaguucugc	slu-mir-27b	3p	1	CM024491.1:9389043..9389106:-
58	agagcuuaguccacuacugaaca	uucacaguggcuaaguucuuc	agagcuuaguccacuacugaacagggagucuuagcaauuuguucacaguggcuaaguucuuc	slu-mir-27c	3p	1	CM024503.1:26562359..26562421:+
59	agagcuuagcuaauuggugagca	uucacaguggcuaaguucagu	agagcuuagcuaauuggugagcauugaucccugcuauguguuguucacaguggcuaaguucagu	slu-mir-27d	3p	1	CM024500.1:6388227..6388291:-
60	aggacuuagcucacuccgugaac	uucacaguggcuaaguuccgcu	aggacuuagcucacuccgugaacaguucagugaaagccuguguucacaguggcuaaguuccgcu	slu-mir-27e	3p	1	CM024498.1:8443840..8443904:+
61	accguuuucaucugguguucaga	uagcaccauuugaaaucgguua	accguuuucaucugguguucagaguuuccaucaugucuagcaccauuugaaaucgguua	slu-mir-29a-1	3p	1	CM024495.1:12675865..12675924:-
62	accgauuucuuuugguguucaga	uagcaccauuugaaaucgguua	accgauuucuuuugguguucagagcugcuuuuguuucuagcaccauuugaaaucgguua	slu-mir-29a-2	3p	1	CM024501.1:33298909..33298968:+
63	aucgauuucuuuugguguucaga	uagcaccauuugaaaucgguua	aucgauuucuuuugguguucagagucugcuuuuguuucuagcaccauuugaaaucgguua	slu-mir-29a-3	3p	1	CM024501.1:33300845..33300905:+
64	acugauuuccucuggugcuuaga	uagcaccauuugaaaucgguua	acugauuuccucuggugcuuagagccccgcugcagccuucuagcaccauuugaaaucgguua	slu-mir-29b	5p	1	CM024509.1:2229744..2229806:+
65	gcugguuucagaugguggcuuaga	uagcaccauuugaaaucagug	gcugguuucagaugguggcuuagaguauugucaucgaucuagcaccauuugaaaucagug	slu-mir-29c-1	3p	2	CM024501.1:33298676..33298736:+	CM024501.1:33300612..33300672:+
66	cugguuucacguggugguuuaga	uagcaccauuugaaaucagug	cugguuucacguggugguuuagauguguguucccauugucuagcaccauuugaaaucagug	slu-mir-29c-2	3p	1	CM024509.1:2229589..2229650:+
67	cugauuucauuuggugacguaga	uagcaccauaugaaaucagu	cugauuucauuuggugacguagauguuuguacccagucucuagcaccauaugaaaucagu	slu-mir-29d	5p	1	CM024496.1:7983166..7983226:+
68	uguaaacauccuugacuggaagcu	cuuucagucggauguuugcagc	uguaaacauccuugacuggaagcugguguuagguucuggggcuuucagucggauguuugcagc	slu-mir-30a-1	5p	1	CM024504.1:3259037..3259100:+
69	uguaaacauccuugacuggaagcu	cuuucagucggauguuugcagc	uguaaacauccuugacuggaagcuggaguuuguauagcgagggcuuucagucggauguuugcagc	slu-mir-30a-2	5p	1	CM024505.1:19351178..19351243:-
70	uguaaacauccccgacuggaagcu	cuuucagucugauguuugcugc	uguaaacauccccgacuggaagcugucuaucuugcagagcuuucagucugauguuugcugc	slu-mir-30b	5p	1	CM024505.1:4887840..4887901:-
71	uguaaacauccuacacucucagcu	cugggagaagguuguuuacgcu	uguaaacauccuacacucucagcuguguugucauggagcugggagaagguuguuuacgcu	slu-mir-30c	5p	1	CM024505.1:19350844..19350904:-
72	uguaaacauccuacacucucggc	cgggggugggaauguuuauacu	uguaaacauccuacacucucggcgucugcccccugguggccgggggugggaauguuuauacu	slu-mir-30d	5p	1	CM024504.1:3266888..3266950:+
73	aggcaagauguuggcauagcug	ugcuaugccaucacuuugccauc	aggcaagauguuggcauagcugcugaguugaaagcccugcuaugccaucacuuugccauc	slu-mir-31	5p	1	CM024506.1:24724137..24724197:-
74	gugcauuguaguugcauugca	caaugggucugcuuugcaaca	gugcauuguaguugcauugcauguaaugcuaacagugcaaugggucugcuuugcaaca	slu-mir-33	3p	1	CM024511.1:10410201..10410259:+
75	uggcagugucuuagcugguugu	aaucagcaaguauacugccgca	uggcagugucuuagcugguuguugugaggagugagaacgaagcaaucagcaaguauacugccgca	slu-mir-34	5p	1	CM024501.1:5868342..5868407:+
76	agguggggauuaguagcaaugcu	uauugcacuugucccggccugu	agguggggauuaguagcaaugcuguguaccuggagguauugcacuugucccggccugu	slu-mir-92a-1	3p	1	CM024492.1:21463488..21463546:+
77	agguugggagagguagcaaugcu	uauugcacuugucccggccugu	agguugggagagguagcaaugcucuguacuugugugguauugcacuugucccggccugu	slu-mir-92a-2	3p	1	CM024497.1:20269058..20269117:+
78	agguccgggaugcggugcgcuguu	uauugcacucgucccggccucc	agguccgggaugcggugcgcuguugucauguuucccuccaauauugcacucgucccggccucc	slu-mir-92b	3p	1	CM024499.1:5652039..5652102:-
79	aaaagugcuguuugugcagguag	acugcaaaaccagcacuucagg	aaaagugcuguuugugcagguagcagucauccaccuacugcaaaaccagcacuucagg	slu-mir-93	5p	1	CM024490.1:26091469..26091527:+
80	uuuggcacuagcacauuuuugcu	caaucauguguagugccaauau	uuuggcacuagcacauuuuugcuuuguuucucguuuuuugagcaaucauguguagugccaauau	slu-mir-96-1	5p	1	CM024496.1:16114864..16114928:-
81	uuuggcacuagcacauuuuugcu	caauuauguguagugccaauau	uuuggcacuagcacauuuuugcuucuguauauauacuuugagcaauuauguguagugccaauau	slu-mir-96-2	5p	1	CM024509.1:10609922..10609986:-
82	agaccuguagauacaagcuugu	caaguucggaucuacggguuu	agaccuguagauacaagcuuguggugucaguuaacacaaguucggaucuacggguuu	slu-mir-99a	5p	1	CM024494.1:34984878..34984935:-
83	aacccguagauccgaucuugug	caagcucgccucugugggucuu	aacccguagauccgaucuuguggcaaaucugacagcacaagcucgccucugugggucuu	slu-mir-99b	5p	1	CM024502.1:3923246..3923305:-
84	aacccguagauccgaacuugug	caagcuuguaucuacaggucug	aacccguagauccgaacuuguguuaacugacaccacaagcuuguaucuacaggucug	slu-mir-100a-1	5p	1	CM024494.1:34984879..34984936:+
85	aacccguagauccgaacuugug	caagcucguaucuauagguaug	aacccguagauccgaacuuguggugacuggcugcacaagcucguaucuauagguaug	slu-mir-100a-2	5p	1	CM024502.1:11777330..11777387:+
86	uaccuauagauacgagcuugug	caaguucggaucuacggguuu	uaccuauagauacgagcuugugcagccagucaccacaaguucggaucuacggguuu	slu-mir-100b	5p	1	CM024502.1:11777329..11777385:-
87	ucaguuaucacggugcugaug	uacaguacugugauaacugaag	ucaguuaucacggugcugaugcuguccccaucgaagguacaguacugugauaacugaag	slu-mir-101a	3p	1	CM024500.1:22509253..22509312:-
88	ucaguuaucaugguaccggugcu	uacaguacuaugauaacugaaga	ucaguuaucaugguaccggugcugugucccucucaaguacaguacuaugauaacugaaga	slu-mir-101b	3p	1	CM024490.1:11477900..11477960:+
89	agccucuuuacggugcugccuugu	agcagcauuguacagggcuauga	agccucuuuacggugcugccuuguggcgucaugaucaagcagcauuguacagggcuauga	slu-mir-103	3p	1	CM024507.1:7447383..7447443:+
90	uaaagugcuuacagugcagguag	acugcaguguaagcacuucuu	uaaagugcuuacagugcagguagugacgguaacauggccuacugcaguguaagcacuucuu	slu-mir-106	5p	1	CM024490.1:26091217..26091278:+
91	agcuucuuuacaguguugcauug	agcagcauuguacagggcuauc	agcuucuuuacaguguugcauuguggcauggcgaucaagcagcauuguacagggcuauc	slu-mir-107	3p	1	CM024504.1:27363108..27363167:-
92	uggagugugacaaugguguuug	aacgccauuuucacacuaaaua	uggagugugacaaugguguuuguguccuguguuucaaacgccauuuucacacuaaaua	slu-mir-122	5p	1	CM024503.1:4248793..4248851:-
93	cguguucacagcggaccuugau	uaaggcacgcggugaaugcc	cguguucacagcggaccuugauuuaaugucuuacaauuaaggcacgcggugaaugcc	slu-mir-124a-1	5p	1	CM024490.1:22557195..22557252:-
94	cguguucacagcggaccuugau	uaaggcacgcggugaaugcc	cguguucacagcggaccuugauuuaauguccauacaauuaaggcacgcggugaaugcc	slu-mir-124a-2	5p	1	CM024501.1:26211935..26211993:-
95	cguguucacagcggaccuugau	uaaggcacgcggugaaugcc	cguguucacagcggaccuugauuuaaauguccauacaauuaaggcacgcggugaaugcc	slu-mir-124a-3	5p	1	CM024508.1:6295518..6295577:-
96	uguguucacaguggaccuugau	uaaggcacgcggugaaugcc	uguguucacaguggaccuugauuuaauuucaauacaauuaaggcacgcggugaaugcc	slu-mir-124b	5p	1	CM024507.1:10408152..10408210:+
97	ucccugagacccuaacuugug	acggguuaggcucucgggagcu	ucccugagacccuaacuugugacguugugcuuucauguccacggguuaggcucucgggagcu	slu-mir-125a-1	5p	1	CM024494.1:34992330..34992392:+
98	ucccugagacccuaacuugug	acggguuggguucuugggagcu	ucccugagacccuaacuugugacguuuugcugugaugugcacggguuggguucuugggagcu	slu-mir-125a-2	5p	1	CM024502.1:11782834..11782896:+
99	ucccugagacccuaacuugug	acggguuaggcucuugggacgc	ucccugagacccuaacuugugagcucucuugauaaaaaaucacggguuaggcucuugggacgc	slu-mir-125a-3	5p	1	CM024502.1:3914001..3914064:-
100	ucccugagacccuuaaccugug	acaggugagguccucgggaaca	ucccugagacccuuaaccugugaggucaaagcaggucacaggugagguccucgggaaca	slu-mir-125b-1	5p	1	CM024499.1:29476468..29476527:+
101	ucccugagacccuuaaccugug	caggugagguccuugggaaca	ucccugagacccuuaaccugugaugauaugaaaggucacaggugagguccuugggaaca	slu-mir-125b-2	5p	1	CM024505.1:14052739..14052798:+
102	cauuauuacuuuugguacgcg	ucguaccgugaguaauaaugca	cauuauuacuuuugguacgcgcuaugccacucucaacucguaccgugaguaauaaugca	slu-mir-126	3p	1	CM024503.1:15937124..15937183:+
103	ggggccguuacacugucagaga	ucacagugaaccggucucuuu	ggggccguuacacugucagagauguagucugagggucucacagugaaccggucucuuu	slu-mir-128-1	3p	1	CM024505.1:19642024..19642082:+
104	cggggccgggacgcugucugaga	ucacagugaaccggucucuuu	cggggccgggacgcugucugagaggccuuuaugaaucucacagugaaccggucucuuu	slu-mir-128-2	3p	1	CM024513.1:12825718..12825776:+
105	cuuuuugcggucugggcuugc	aagcccuuaccccaaaaagcau	cuuuuugcggucugggcuugcuguacauacaugaaucugggaagcccuuaccccaaaaagcau	slu-mir-129-1	5p	1	CM024492.1:39885455..39885518:-
106	cuuuuugcggucugggcuugc	aagcccuuaccccaaaaagcau	cuuuuugcggucugggcuugcugucaaaugacuauccaggaagcccuuaccccaaaaagcau	slu-mir-129-2	5p	1	CM024496.1:14847214..14847276:+
107	cuuuuugcggucugggcuugc	aagcccuuaccccaaaaagcau	cuuuuugcggucugggcuugcuguucauaacuauuaaucugggaagcccuuaccccaaaaagcau	slu-mir-129-3	5p	1	CM024496.1:18923515..18923580:-
108	cuuuuugcggucugggcuugc	aagcccuuaccccaaaaaguau	cuuuuugcggucugggcuugcuguuccuaaggcaauagccaggaagcccuuaccccaaaaaguau	slu-mir-129-4	5p	1	CM024509.1:8603976..8604041:-
109	guccuuuuucuguugcacuacu	cagugcaauauuaaaagggca	guccuuuuucuguugcacuacuggacauugagaugagcagugcaauauuaaaagggca	slu-mir-130a	5p	1	CM024490.1:10121335..10121393:-
110	gcccuuuuucuguuguacuacu	cagugcaauauuaaaagggca	gcccuuuuucuguuguacuacugugaaaucagaugagcagugcaauauuaaaagggca	slu-mir-130b	5p	1	CM024491.1:31424868..31424926:+
111	gccccuuuuauauugugcuacu	cagugcaauguuaaaagggcau	gccccuuuuauauugugcuacuggugacccuucuagaaaagcagugcaauguuaaaagggcau	slu-mir-130c	3p	1	CM024502.1:3621175..3621238:+
112	accguggcauuagauuguuacu	uaacagucuacagccauggucg	accguggcauuagauuguuacuguagcaacggcaccacugguaacagucuacagccauggucg	slu-mir-132a	3p	1	CM024494.1:13426827..13426890:-
113	accguggcuuuagauuguuacu	uaacagucuacagccauggucg	accguggcuuuagauuguuacuuaagcaacagcaccaugguaacagucuacagccauggucg	slu-mir-132b	5p	1	CM024502.1:17591447..17591509:-
114	agcugguaaaauggaaccaaa	uugguccccuucaaccagcugu	agcugguaaaauggaaccaaaucaacuguucaauggauuugguccccuucaaccagcugu	slu-mir-133a-1	3p	1	CM024501.1:16853502..16853562:-
115	agcugguaaaauggaaccaaa	uugguccccuucaaccagcugu	agcugguaaaauggaaccaaaucaccucuugaauggauuugguccccuucaaccagcugu	slu-mir-133a-2	3p	1	CM024498.1:8781672..8781732:+
116	gcuggucaaacggaaccaaguc	uuugguccccuucaaccagcu	gcuggucaaacggaaccaagucagguguuucugugagguuugguccccuucaaccagcu	slu-mir-133b	3p	1	CM024508.1:18080547..18080606:+
117	uauggcuuucuauuccuaugug	acauagggucuaaagccauugg	uauggcuuucuauuccuaugugauuuucucugccaugucacauagggucuaaagccauugg	slu-mir-135a	5p	1	CM024495.1:26960210..26960271:-
118	uauggcuuuuuauuccuaugug	auguaggaauagaagccauuuu	uauggcuuuuuauuccuaugugaugaugaaaauguucauguaggaauagaagccauuuu	slu-mir-135b	5p	1	CM024496.1:16587182..16587241:+
119	uauggcuuucuauuccuauguga	auguaggguuuaaagccaucgg	uauggcuuucuauuccuaugugaguuuguucuaacauuucauguaggguuuaaagccaucgg	slu-mir-135c	5p	1	CM024501.1:30813989..30814051:-
120	cacggguauucuuggguugaua	uuauugcuugagaauacgcguag	cacggguauucuuggguugauaauacagauguggauguuauugcuugagaauacgcguag	slu-mir-137a-1	3p	1	CM024493.1:43394352..43394412:+
121	cacggguauucuuggguugaua	uuauugcuugagaauacgcguag	cacggguauucuuggguugauaauacagaugucgauguuauugcuugagaauacgcguag	slu-mir-137a-2	3p	1	CM024510.1:309976..310036:+
122	acggguauucuuggguggauaaua	uauugcuuaagaauacgcguag	acggguauucuuggguggauaauacggaucacguuguuauugcuuaagaauacgcguag	slu-mir-137b	3p	1	CM024512.1:16841874..16841933:+
123	agcugguguugugaaucaggccg	gcuauuucacaacaccagggu	agcugguguugugaaucaggccgaugacagucaccuccuauaacccggcuauuucacaacaccagggu	slu-mir-138-1	5p	1	CM024496.1:24512475..24512543:-
124	agcugguguugugaaucaggccg	cuacuucccaacaccagggu	agcugguguugugaaucaggccgcugcaauccagggaccggcuacuucccaacaccagggu	slu-mir-138-2	5p	1	CM024505.1:2370159..2370220:-
125	agcugguguugugaaucaggccg	gcuucuucacaacaccagggcu	agcugguguugugaaucaggccgcugaaguggugacacggcuucuucacaacaccagggcu	slu-mir-138-3	5p	1	CM024499.1:38787033..38787094:+
126	ucuacagugcaugugucuccagu	uggagaccaagcucuguuggaau	ucuacagugcaugugucuccaguauguuagugaugcuacuggagaccaagcucuguuggaau	slu-mir-139	5p	1	CM024494.1:37937842..37937904:+
127	cauaaaguagaaagcacuacu	guaguguuuccuacuuuaugga	cauaaaguagaaagcacuacuaaacucuacuacacaguguaguguuuccuacuuuaugga	slu-mir-142-1	5p	1	CM024494.1:23550285..23550345:-
128	cauaaaguagaaagcacuacu	guaguguuuccuacuuuaugga	cauaaaguagaaagcacuacuaaacuccucgccacaguguaguguuuccuacuuuaugga	slu-mir-142-2	3p	1	CM024502.1:6868171..6868231:-
129	ggugcagugcugcaucucugg	ugagaugaagcacuguagcuc	ggugcagugcugcaucucuggucaguugguagucugagaugaagcacuguagcuc	slu-mir-143	3p	1	CM024490.1:1509443..1509498:-
130	ggauaucaucuuauacuguaagu	cuacaguauagaugauguacu	ggauaucaucuuauacuguaaguuuauuaaagagacacuacaguauagaugauguacu	slu-mir-144	5p	1	CM024502.1:7296024..7296082:+
131	guccaguuuucccaggaaucccu	ggauuccuggaaauacuguucu	guccaguuuucccaggaaucccuugaccuaucagaaagggggauuccuggaaauacuguucu	slu-mir-145	3p	1	CM024490.1:1508744..1508806:-
132	ugagaacugaauuccauagaugg	aucuaugggcucaguucuuuug	ugagaacugaauuccauagaugguggcgucuucaggugucaucuaugggcucaguucuuuug	slu-mir-146	5p	1	CM024504.1:18997380..18997442:+
133	aaguucugugacacacuuagacu	ucagugcauuacagaacuuugu	aaguucugugacacacuuagacucuaauugcuugcagucagugcauuacagaacuuugu	slu-mir-148	3p	1	CM024497.1:21101544..21101603:-
134	aaguucugugauacacucugacu	ucagugcauaacagaacuuug	aaguucugugauacacucugacugugaaucuaugcuagucagugcauaacagaacuuug	slu-mir-152	3p	1	CM024491.1:20020904..20020963:+
135	ucauuuuugugauguugcagcu	uugcauagucacaaaagugauc	ucauuuuugugauguugcagcuaguaauauaagcccaguugcauagucacaaaagugauc	slu-mir-153a-1	3p	1	CM024498.1:19671260..19671320:+
136	ucauuuuugugauguugcagcu	uugcauagucacaaaagugauc	ucauuuuugugauguugcagcuaguaauaugagcccaguugcauagucacaaaagugauc	slu-mir-153a-2	3p	1	CM024512.1:18782787..18782847:-
137	ucauucuugugguuugcagcu	uugcauagucacaaaaaugauc	ucauucuugugguuugcagcuaguagucugaguccaguugcauagucacaaaaaugauc	slu-mir-153b	3p	1	CM024513.1:16223007..16223066:+
138	gucauuuuugugguuugcagcu	uugcauagucacaaaaaugagc	gucauuuuugugguuugcagcuaguacucuggcuccaguugcauagucacaaaaaugagc	slu-mir-153c	3p	1	CM024497.1:24552602..24552662:+
139	aacauucaacgcugucggugagu	accaucgaguguugaguguacc	aacauucaacgcugucggugaguuugugacucagagaaaccaucgaguguugaguguacc	slu-mir-181a-1	5p	1	CM024491.1:20585015..20585075:+
140	aacauucaacgcugucggugagu	accauugaccguugacuguacc	aacauucaacgcugucggugaguuugagcucuaaacaaaaccauugaccguugacuguacc	slu-mir-181a-2	5p	1	CM024491.1:43629259..43629320:-
141	aacauucaacgcugucggugagu	accaucgaccguugacugugcc	aacauucaacgcugucggugaguuuugguauggaucacauaaaaaccaucgaccguugacugugcc	slu-mir-181a-3	5p	1	CM024498.1:38155888..38155954:+
142	aacauucaacgcugucggugagu	accaucgaccguugauuguacc	aacauucaacgcugucggugaguuucagcuaaauugaaaaaaccaucgaccguugauuguacc	slu-mir-181a-4	5p	1	CM024500.1:2098092..2098155:+
143	aacauucauugcugucggugggu	cucacugaucaaugaaugcaga	aacauucauugcugucgguggguuuacaugagaauaacucacugaucaaugaaugcaga	slu-mir-181b-1	5p	1	CM024491.1:43628703..43628762:-
144	aacauucauugcugucggugggu	cucgcugaacgaugaaugcaa	aacauucauugcugucgguggguuuaacugaguggaagagcucgcugaacgaugaaugcaa	slu-mir-181b-2	5p	1	CM024500.1:2098332..2098393:+
145	uuuggcaaugguagaacucaca	ugguucuagacuugccaacua	uuuggcaaugguagaacucacacuggugagguagauggauccggugguucuagacuugccaacua	slu-mir-182	5p	1	CM024509.1:10609472..10609537:-
146	uauggcacugguagaauucacu	ugaauuaccauagggccauaaa	uauggcacugguagaauucacugucacagcauacuaucagugaauuaccauagggccauaaa	slu-mir-183-1	5p	1	CM024496.1:16115040..16115102:-
147	uauggcacugguagaauucacu	ugaauuaccauagggccauaaa	uauggcacugguagaauucacugugagagcucacuaucagugaauuaccauagggccauaaa	slu-mir-183-2	5p	1	CM024509.1:10610216..10610278:-
148	ccuuaucacuuuuccagcccagc	uggacggagaacugauaagggc	ccuuaucacuuuuccagcccagcuauagauucuguauccguuggacggagaacugauaagggc	slu-mir-184a	3p	1	CM024492.1:14087880..14087943:-
149	uuaucacuuuuccagcccagc	uggacggagaacugauaaggg	uuaucacuuuuccagcccagcuaucuaucaaauguuuguuggacggagaacugauaaggg	slu-mir-184b	3p	1	CM024496.1:12538353..12538413:+
150	ggcugcaacacaggacaugg	ucgugucuuguguugcagccagu	ggcugcaacacaggacauggguccugcuuccccuccccgcucgugucuuguguugcagccagu	slu-mir-187	3p	1	CM024505.1:20084412..20084475:+
151	ugauauguuugauauauuagguug	acuauauaucaaacauauuccu	ugauauguuugauauauuagguuguuauucagucccaacuauauaucaaacauauuccu	slu-mir-190a-1	5p	1	CM024492.1:14504487..14504546:-
152	ugauauguuugauauauuagguug	acuauauaucaaacauauuccu	ugauauguuugauauauuagguuguuauucaguccaacuauauaucaaacauauuccu	slu-mir-190a-2	5p	1	CM024496.1:12176883..12176941:+
153	ugauauguuugauauucgguug	acuaaauaucagacauauuccu	ugauauguuugauauucgguuguuuuugugcuucaucgugucaacuaaauaucagacauauuccu	slu-mir-190b	5p	1	CM024499.1:26446952..26447017:+
154	augaccuaugaauugacagcc	ccugucaguucuguaggccacu	augaccuaugaauugacagccagugauuguaauaucugccugucaguucuguaggccacu	slu-mir-192	5p	1	CM024502.1:8247634..8247694:-
155	uguaacagcaucuccauaugga	ccaguggagcugcuguuaucug	uguaacagcaucuccauauggaaaaacucuggcuuccaguggagcugcuguuaucug	slu-mir-194a	3p	1	CM024490.1:30887036..30887093:+
156	uguaacagcaacuccaugugga	ccaguggaggugcuguuaccug	uguaacagcaacuccauguggaagcguugucuguuccaguggaggugcuguuaccug	slu-mir-194b	5p	1	CM024502.1:8247823..8247880:-
157	uagguaguuucauguuguuggg	cggcaacaagaaacugccuuga	uagguaguuucauguuguugggguuggcuuccuggcucggcaacaagaaacugccuuga	slu-mir-196a-1	5p	1	CM024501.1:37239623..37239682:-
158	uagguaguuucauguuguuggg	cugcaacaugaaacugucuua	uagguaguuucauguuguugggguccauuucuaacucugcaacaugaaacugucuua	slu-mir-196a-2	5p	1	CM024505.1:22257645..22257702:-
159	uagguaguuucaaguuguuggg	caggaacuugaaacugccugaa	uagguaguuucaaguuguugggcuggaugcuuaagaucacaggaacuugaaacugccugaa	slu-mir-196b	5p	1	CM024491.1:19522668..19522729:+
160	cccaguguucagacuaccuguuc	acaguagucugcacauugguu	cccaguguucagacuaccuguucaggaaguagugguuguacaguagucugcacauugguu	slu-mir-199-1	5p	1	CM024490.1:7657108..7657168:+
161	cccaguguucagacuaccuguuc	acaguagucugcacauugguu	cccaguguucagacuaccuguucauuaucauacugguguacaguagucugcacauugguu	slu-mir-199-2	5p	1	CM024498.1:2441524..2441584:+
162	cccaguguucagacuaccuguuc	acaguagucugcacauugguu	cccaguguucagacuaccuguucaggaucuuacugguguacaguagucugcacauugguu	slu-mir-199-3	5p	1	CM024500.1:27651886..27651946:+
163	cccaguguucagacuaccuguuc	acaguagucugcacauugguu	cccaguguucagacuaccuguucauccggcuacagcugaacaguagucugcacauugguu	slu-mir-199-4	5p	1	CM024510.1:7269495..7269555:+
164	caucuuaccuuacagugcugga	uaacacugucugguaacgauguu	caucuuaccuuacagugcuggauuguacaacuguuguucuaacacugucugguaacgauguu	slu-mir-200a	3p	1	CM024501.1:12090565..12090627:-
165	caucuuacgaggcagcauugga	uaauacugccugguaaugaugau	caucuuacgaggcagcauuggauaucaucacuuucucuaauacugccugguaaugaugau	slu-mir-200b	3p	1	CM024501.1:12090776..12090836:-
166	uuccuaugcauauaccuuuuuc	aaagaggcauagggcaugggaaa	uuccuaugcauauaccuuuuucagauguaacuuuaaagaggcauagggcaugggaaa	slu-mir-202	5p	1	CM024504.1:9803517..9803574:+
167	agugguucucaacaguucaaca	gugaaauguuuaggaccacuug	agugguucucaacaguucaacaguucuuugaaaaaauugugaaauguuuaggaccacuug	slu-mir-203a	3p	1	CM024507.1:13030900..13030960:-
168	agugguucuugacaguucaaca	ugaaauguuuaggaccacuga	agugguucuugacaguucaacaguacugaaacagauuugugaaauguuuaggaccacuga	slu-mir-203b	3p	1	CM024490.1:1579113..1579173:+
169	uucccuuugucauccuaugccu	ggcugggaaggcaaagggacgcc	uucccuuugucauccuaugccuggacuuauacaaaaggggcugggaaggcaaagggacgcc	slu-mir-204-1	5p	1	CM024492.1:46274386..46274444:-
170	uucccuuugucauccuaugccu	gcagggacagcaaagggaugc	uucccuuugucauccuaugccuggagcucggauaaggcagggacagcaaagggaugc	slu-mir-204-2	5p	1	CM024496.1:11640044..11640101:-
171	uccuucauuccaccggagucug	gauuucagugguuugaagggua	uccuucauuccaccggagucuguguaaaaugucaaucagauuucagugguuugaagggua	slu-mir-205	5p	1	CM024495.1:12834837..12834897:+
172	acaugcuuccuuauauccccaua	uggaauguaaggaagugugugg	acaugcuuccuuauauccccauauuaauacaucacuuauggaauguaaggaagugugugg	slu-mir-206	3p	1	CM024508.1:18079521..18079581:+
173	accuuggcucuagacugcuuacu	uaacagucuacagucauggcu	accuuggcucuagacugcuuacugcuaaaacuccuccaaaguacaguaacagucuacagucauggcu	slu-mir-212a	5p	1	CM024494.1:13427099..13427166:-
174	accuuggcuuuagacugcuuacu	uaacagucuacagucauggcu	accuuggcuuuagacugcuuacugcuuauacagugucacaguacaguaacagucuacagucauggcu	slu-mir-212b	5p	1	CM024502.1:17591831..17591898:-
175	ugccuaucuacacuugcugugc	acagcaggcacagacaggcagg	ugccuaucuacacuugcugugcagaauauccuccaaccuguacagcaggcacagacaggcagg	slu-mir-214a	3p	1	CM024498.1:2443352..2443415:+
176	ugccugucuacacuugcugugc	acagcaggcacagacaggcaga	ugccugucuacacuugcugugcagaccuucugcuccuguacagcaggcacagacaggcaga	slu-mir-214b	3p	1	CM024500.1:27654542..27654603:+
177	uaaucucugcaggcaacuguga	acaaucaccugcagagaugauc	uaaucucugcaggcaacugugacgucacucgucuccucacaaucaccugcagagaugauc	slu-mir-216a-1	5p	1	CM024493.1:42111013..42111073:-
178	uaaucucugcaggcaacuguga	acaaucaccuggagagauucug	uaaucucugcaggcaacugugauggugcuuuaaauucucacaaucaccuggagagauucug	slu-mir-216a-2	5p	1	CM024504.1:20497639..20497700:+
179	uaaucucagcuggcaacuguga	cacggagccaaccgagguuca	uaaucucagcuggcaacugugagcuuugaacaucucacggagccaaccgagguuca	slu-mir-216b	5p	1	CM024493.1:42110455..42110511:-
180	aaaucucagcuggcaacuguga	cacaauggccucugggauuaug	aaaucucagcuggcaacugugagucguucacuagcugcucucacaauggccucugggauuaug	slu-mir-216c	5p	1	CM024504.1:20498403..20498466:+
181	uugugcuugaucuaaccaugca	caugguugugccaagcaccuug	uugugcuugaucuaaccaugcagugcgucuucuguccaugguugugccaagcaccuug	slu-mir-218a	5p	1	CM024490.1:10047385..10047443:-
182	uugugcuugaucuaaccaugug	caugguuccgucaagcgcc	uugugcuugaucuaaccauguggccccgccuacuguggcaucacaugguuccgucaagcgcc	slu-mir-218b	5p	1	CM024490.1:25764722..25764784:+
183	ugauuguccaaacgcaauucuug	ggaguuguggauggacaucuugc	ugauuguccaaacgcaauucuuguguuacuucuccauauccaggaguuguggauggacaucuugc	slu-mir-219a-1	5p	1	CM024499.1:28671578..28671643:+
184	ugauuguccaaacgcaauucuug	ggaguuguggauggacaucacgc	ugauuguccaaacgcaauucuugcgucugccuuugugaaaccaggaguuguggauggacaucacgc	slu-mir-219a-2	5p	1	CM024503.1:22307208..22307274:-
185	ugauuguccaaacgcaauucuug	agaauuguguauggacaucugu	ugauuguccaaacgcaauucuugaguaaacucaaauucaaccccaagaauuguguauggacaucugu	slu-mir-219b	3p	1	CM024490.1:11117069..11117136:-
186	ugauuguccaaacgcaauucuug	agaauugugccuggacaucugu	ugauuguccaaacgcaauucuugugaaauuucaaauccaacccgagaauugugccuggacaucugu	slu-mir-219c	3p	1	CM024491.1:38076866..38076932:+
187	accuggcauacaauguagauuu	agcuacauugucugcuggguuu	accuggcauacaauguagauuucugugugcuucaauucuacagcuacauugucugcuggguuu	slu-mir-221-1	3p	1	CM024497.1:34120818..34120881:+
188	accuggcauucaguguaggauu	agcuacauugucugcuggguuu	accuggcauucaguguaggauucugugugugucagucuacagcuacauugucugcuggguuu	slu-mir-221-2	3p	1	CM024513.1:10051694..10051756:+
189	ugcucaguaggcaguguagaucc	agcuacaucuggcuacugggucuc	ugcucaguaggcaguguagauccuguguagcaaucagcagcuacaucuggcuacugggucuc	slu-mir-222a	3p	1	CM024497.1:34120282..34120344:+
190	ugcucaguagucaguguagauc	agcuacaucuggcuacugggucacu	ugcucaguagucaguguagauccuguggggcuggcagcagcuacaucuggcuacugggucacu	slu-mir-222b	5p	1	CM024513.1:10051295..10051358:+
191	gcuuugacaauguugcacuacu	cagugcaauaguauugucauagc	gcuuugacaauguugcacuacuguaccauccauucuagcagugcaauaguauugucauagc	slu-mir-301a	5p	1	CM024490.1:10120822..10120883:-
192	gcuuugacgauguugcacuacu	cagugcaauaguauugucauagc	gcuuugacgauguugcacuacuguaccauccguuaaagcagugcaauaguauugucauagc	slu-mir-301b	5p	1	CM024491.1:31425244..31425305:+
193	aacaacauccuggugcugccugagu	uccagcaucagugauuuuguu	aacaacauccuggugcugccugaguauuugucacaaacuccagcaucagugauuuuguu	slu-mir-338a	5p	1	CM024510.1:8058613..8058672:-
194	aacaauauccuggugcugccugagu	uccagcaucagugauuuuguugc	aacaauauccuggugcugccugaguguuccuuacagacuccagcaucagugauuuuguugc	slu-mir-338b	5p	1	CM024511.1:25533762..25533823:+
195	cagguggaugacuucacaauuuc	aauugcacaguauccaucugca	cagguggaugacuucacaauuucaauacuagacaaaauaaaagaaauugcacaguauccaucugca	slu-mir-363	3p	1	CM024490.1:50758984..50759050:+
196	agggacuuuuaggggcagcugug	uaaugccccuaaaaauccuuau	agggacuuuuaggggcagcuguguuuuauuaacccagucauaaugccccuaaaaauccuuau	slu-mir-365	3p	1	CM024493.1:43118894..43118956:+
197	acguugagccucacguacaauac	uuuguucguucggcucgcguua	acguugagccucacguacaauaccugaagaugaaguuuuguucguucggcucgcguua	slu-mir-375	3p	1	CM024497.1:10541199..10541257:+
198	gucuuaccagacaugguu	uaauacugucugguaaugccgu	gucuuaccagacaugguuagauguaauuauuggugucuaauacugucugguaaugccgu	slu-mir-429	3p	1	CM024501.1:12089211..12089270:-
199	acccaaacacaagcacugacu	uaagugcuacuuuuuggg	acccaaacacaagcacugacuugaguuguguauacaguaagugcuacuuuuuggg	slu-mir-430a	5p	2	CM024504.1:1873460..1873515:+	CM024504.1:1873632..1873687:-
200	accucaaauggagacacugaug	uaagugcuucucuuggggu	accucaaauggagacacugaugauuauugugucauaagugcuucucuuggggu	slu-mir-430b-1	5p	1	CM024504.1:1878316..1878369:-
201	accucaaauggagacacugaug	uaagugcuucuuguuggggu	accucaaauggagacacugaugauuauuguguucauaagugcuucuuguuggggu	slu-mir-430b-2	5p	1	CM024504.1:1886385..1886440:-
202	accucaaauggagacacugaug	uaagugcuucucuuugggguu	accucaaauggagacacugaugauuauugucuucauaagugcuucucuuugggguu	slu-mir-430b-3	5p	3	CM024504.1:1890454..1890510:-	CM024504.1:1892236..1892291:-	CM024504.1:1879221..1879277:-
203	accucaaauggagacacugaug	uaagugcuucucauuggg	accucaaauggagacacugaugauuauugucuucauaagugcuucucauuggg	slu-mir-430b-4	5p	2	CM024504.1:1881000..1881053:-	CM024504.1:1878767..1878820:-
204	accucaaauggagacacugacg	uaagugcuucucuuggggu	accucaaauggagacacugacgacuauuguucauaagugcuucucuuggggu	slu-mir-430c-1	5p	1	CM024504.1:1893150..1893202:-
205	accucaaauggagacacugacg	uaagugcuucucauuggg	accucaaauggagacacugacgacuauuguucauaagugcuucucauuggg	slu-mir-430c-2	5p	1	CM024504.1:1898081..1898132:-
206	accucaaauggagacacugacg	uaagugcuucucuuugggguu	accucaaauggagacacugacgacuauuguucauaagugcuucucuuugggguu	slu-mir-430c-3	5p	1	CM024504.1:1895842..1895896:-
207	acccuaacuuuagcauugacu	uaagugcuacuuguuggggcag	acccuaacuuuagcauugacuggacuguugaauucaguaagugcuacuuguuggggcag	slu-mir-430d-1	3p	1	CM024504.1:1882898..1882957:-
208	acccuaacuuuagcauggacu	uaagugcuacuuguuggggcag	acccuaacuuuagcauggacuugacuguugaauucaguaagugcuacuuguuggggcag	slu-mir-430d-2	3p	1	CM024504.1:1895503..1895562:-
209	aggcaguguaauguuagcugau	cagcucacacugcucugcuacc	aggcaguguaauguuagcugauguuucucuuuugccagcucacacugcucugcuacc	slu-mir-449	5p	1	CM024491.1:5543734..5543791:+
210	gcaggcaucuucccagccuaca	caggcugguuagaugguuguca	gcaggcaucuucccagccuacauguagauccaggaaucugcaggcugguuagaugguuguca	slu-mir-456	3p	1	CM024504.1:260294..260356:-
211	uagcagcacaucauuacuggua	ccaguaugaugugugcugcuccc	uagcagcacaucauuacugguaguuguucucuguguugccaguaugaugugugcugcuccc	slu-mir-457	5p	1	CM024506.1:29838018..29838079:+
212	ucaguaacaaggauucauccugu	aggaaaucacuguuaccgagg	ucaguaacaaggauucauccuguugugaugcugcaggcuuacaggaaaucacuguuaccgagg	slu-mir-459	3p	1	CM024513.1:19612036..19612099:+
213	ccugcauuguacacacugugcg	cacagcgcauacaauguggaug	ccugcauuguacacacugugcguauaaguuacauaagcacagcgcauacaauguggaug	slu-mir-460	5p	1	CM024498.1:9095540..9095599:+
214	uaacggaacccauaaugcagcug	cugguuaugggguccguuu	uaacggaacccauaaugcagcugugauucugaguuucagcugguuaugggguccguuu	slu-mir-462-1	5p	1	CM024501.1:10117187..10117245:-
215	uaacggaacccauaaugcagcug	gcugguuaugggguccguuucc	uaacggaacccauaaugcagcugugauucugaguuucagcugguuaugggguccguuucc	slu-mir-462-2	5p	1	CM024501.1:10117185..10117245:-
216	uggucguauguaugacgucauu	ugacaucauauguacggcugcu	uggucguauguaugacgucauuuacuucaauguuuggagugacaucauauguacggcugcu	slu-mir-489	3p	1	CM024505.1:21252994..21253055:-
217	gaaaccaaguguggguguggccu	gcgacccauccuuaguuucug	gaaaccaaguguggguguggccugaaaaacaaucauggcgacccauccuuaguuucug	slu-mir-551	3p	1	CM024494.1:38746424..38746482:+
218	uuugaaacguuuuagccaaaa	uuuugcagaaacguuucagauu	uuugaaacguuuuagccaaaaaugguuccauuguccagguguuuuuugcagaaacguuucagauu	slu-mir-722-1	3p	1	CM024493.1:11915736..11915801:-
219	uuugaaacguuuuagccaaaa	uuuugcagaaacguuucagauu	uuugaaacguuuuagccaaaaauguuuccauggucaagguguuuuuugcagaaacguuucagauu	slu-mir-722-2	3p	1	CM024510.1:7481044..7481109:+
220	uuaaagggaauuugcgacuguu	cagccacaccuuccuuuuaaga	uuaaagggaauuugcgacuguuagucaaaacauuagaacagccacaccuuccuuuuaaga	slu-mir-724-1	5p	1	CM024495.1:33209422..33209482:-
221	uuaaagggaauuugcgacuguu	cagccacaccuuccuuuuaaga	uuaaagggaauuugcgacuguuaaucaaaccauucgaacagccacaccuuccuuuuaaga	slu-mir-724-2	5p	1	CM024501.1:5297203..5297263:+
222	agcuggaaacuuugccugggaau	uucagucauuguuucuggucgu	agcuggaaacuuugccugggaauuugugcuuaaaaauuucagucauuguuucuggucgu	slu-mir-725	3p	1	CM024500.1:5573560..5573619:-
223	uggaauuccgcuaguucugaacu	uucacuacuagcagaacucaga	uggaauuccgcuaguucugaacuauucgugguugguaaaaguucacuacuagcagaacucaga	slu-mir-726	3p	1	CM024495.1:40255563..40255626:-
224	uccucauugugcaugcugugug	cacagcgccugcaauguggagg	uccucauugugcaugcuguguguauuauugugaguaccacacagcgccugcaauguggagg	slu-mir-730	5p	1	CM024506.1:8082355..8082416:-
225	aaugacacguuuucucccggauu	aaccgggaauuucgugucagcc	aaugacacguuuucucccggauugcugacaacaguaaaugcaaccgggaauuucgugucagcc	slu-mir-731	5p	1	CM024501.1:10116629..10116692:-
226	ugaacuauucugcaacauuugu	uaaaugcugcagaauugugcuc	ugaacuauucugcaacauuuguugaugugguucugcaaguaaaugcugcagaauugugcuc	slu-mir-734	3p	1	CM024497.1:12893185..12893246:-
227	guuuuuuuagguuuugauuuu	aaucaaaaccugaagaaaaua	guuuuuuuagguuuugauuuuuguaaacguuggacaagaaaaucaaaaccugaagaaaaua	slu-mir-737	5p	1	CM024494.1:27728312..27728373:+
228	aggacuguccaaccugagaaug	aucucagguucgucagcccaug	aggacuguccaaccugagaauggugauuucaggcucaaucucagguucgucagcccaug	slu-mir-1388	5p	1	CM024501.1:25977996..25978055:+
229	ggcuuguuuuaaguugccugcg	caggcagcuaaagcaagucugg	ggcuuguuuuaaguugccugcgacucguacuuggacacaggcagcuaaagcaagucugg	slu-mir-1788	3p	1	CM024497.1:10555733..10555792:+
230	uuaauuaguauagccuguuuu	uuuacaggcuaugcuaaucugu	uuaauuaguauagccuguuuuagugauaucaacaauucuuuacaggcuaugcuaaucugu	slu-mir-2187	3p	1	CM024504.1:24350190..24350250:-
231	aagguccaaccucacaugucc	gcugugugaggucagaccuauc	aagguccaaccucacauguccugugcggcugaaggaaggcugugugaggucagaccuauc	slu-mir-2188	5p	1	CM024491.1:13376517..13376577:+
232	gacuuggucaaagcuccucagc	ugaggcguuuagaacaaguuca	gacuuggucaaagcuccucagcagaugaaagcaacucugaggcguuuagaacaaguuca	slu-mir-7132	3p	1	CM024493.1:7469066..7469125:-
233	ucaguaacuggaaucugucccugc	cagggccuggcugguuacuguac	ucaguaacuggaaucugucccugcagaguaaaagagugcagggccuggcugguuacuguac	slu-mir-8159	5p	1	CM024502.1:12396047..12396108:+
234	ugcagcgagucagucugaagcu	cugacagacggcucacugaagu	ugcagcgagucagucugaagcugucugacuguaucagcugacagacggcucacugaagu	slu-mir-10578	3p	1	CM024501.1:10177490..10177549:-
235	cccuccaggauccucuguguau	aaacagaggauguucgaggacu	cccuccaggauccucuguguauuuacugaaggaauaaacagaggauguucgaggacu	slu-mir-nov1	3p	1	CM024500.1:5223220..5223277:-
236	ccuucuccggucaaaaacuuu	aaguuuuucgaccggagaagggga	ccuucuccggucaaaaacuuuuugacuuuuuucuaaguuuuucgaccggagaagggga	slu-mir-nov2a	5p	2	CM024496.1:441100..441158:-	CM024496.1:452384..452442:-
237	ccuucuccggucaaaaacuuu	aaguuuuucgaccggagaa	ccuucuccggucaaaaacuuuuucuaaguuuuucgaccggagaa	slu-mir-nov2b	5p	1	CM024507.1:27228224..27228268:-
238	uuacgucuuugccuuuccuacc	uuaggaaaggcaaagacguaau	uuacgucuuugccuuuccuaccguguauuaagguauuaggaaaggcaaagacguaau	slu-mir-nov3	3p	2	CM024493.1:41877871..41877928:+	CM024493.1:41986447..41986504:+
239	ugcggauagaguuagcucagua	cugagccaacuccauuugcuga	ugcggauagaguuagcucaguacuguuuauuuauacugagccaacuccauuugcuga	slu-mir-nov4	5p	1	CM024499.1:7678441..7678498:-
240	accggcucagaugaaaacaacu	auuguuuucaucugagccgguuu	accggcucagaugaaaacaacuuuuaacuuuguaaaaauuguuuucaucugagccgguuu	slu-mir-nov5	5p	1	CM024501.1:12919657..12919717:+
241	uggcagacuuuucuauugauuu	aucaauagagaagucugccaca	uggcagacuuuucuauugauuugugcaacauucacaaaucaauagagaagucugccaca	slu-mir-nov6	5p	2	CM024506.1:17806364..17806423:-	CM024506.1:19865350..19865409:-
242	uaggaaaacaugagaucgcuuu	aacggucucauguuuucuuuua	uaggaaaacaugagaucgcuuugucaaaguuaaaaaaaacggucucauguuuucuuuua	slu-mir-nov7	5p	1	CM024509.1:6589348..6589407:+
