# Supplementary material for: The Discovery and Characterization of Conserved and Novel miRNAs in the Different Developmental Stages and Organs of Pikeperch (Sander lucioperca)
Source: Int J Mol Sci. 2023 Dec 22;25(1):189. doi: 10.3390/ijms25010189 (PMC10778745; doi:10.3390/ijms25010189)
Supplement: Supplementary file 1 [file ijms-25-00189-s001.zip › Table S3_Normalized read counts for each sequenced sample.xlsx]

## Sheet: Tabelle1
Table S3: Normalized read counts of mature miRNAs for each sequenced sample
miRNA	Eyed egg 1	Eyed egg 2	2dph Yolk sac larvae 1	2dph Yolk sac larvae 2	15dph Yolk sac larvae 1	15dph Yolk sac larvae 2	26dph Larvae 1	26dph Larvae 2	Fing 3g Spleen 1	Fing 3g Spleen 2	Fing 35g Spleen 1	Fing 35g Spleen 2	Adult Liver 1	Adult Gills 1	Adult Gills 2	Adult Head kidney 1	Adult Head kidney 2	Adult Spleen 1	Adult Spleen 2
slu-let-7b-1-2-3p	67.6268	99.3245	94.4356	105.065	240.901	252.533	349.441	373.407	691.395	725.069	940.428	951.651	1114.85	537.141	770.118	1262.57	1081.86	1026.41	900.42
slu-let-7a-1-2-5p	3146.26	3403.17	6878.65	5916.17	14408	16023.6	22342.5	20015.6	8241.24	10299	12348.1	11930.3	7381.06	14091.9	16561	8999.28	10003.3	12634.6	10609.3
slu-let-7b-1-2-5p	813.132	577.65	771.521	447.153	2274.55	2766.21	8395.08	8971.5	103300	320806	134096	123546	114440	94924.9	102357	89418.3	96397.6	110657	124454
slu-let-7c-1-3p	6.44065	5.2276	11.5817	6.25388	21.1644	36.2612	46.2773	59.5618	319.105	259.566	405.527	349.393	799.614	755.368	345.285	522.232	590.763	381.47	301.01
slu-let-7c-1-3-5p	6240.99	6304.49	9922.87	7883.64	14972.6	17800.4	33578.4	32468.1	128858	216075	156333	144518	304630	132489	190684	104025	109454	155161	139279
slu-let-7c-2-3p	56.3557	73.1865	67.7085	61.288	253.351	297.86	286.164	292.082	154.928	106.186	205.033	175.288	661.22	178.903	235.186	328.699	303.786	210.132	247.072
slu-let-7c-3-3p	6.44065	10.4552	11.5817	8.75543	28.6342	36.2612	55.7216	56.1256	587.339	425.817	597.698	505.731	971.327	768.764	406.964	744.948	743.256	561.699	456.735
slu-let-7d-1-3p	16.1016	26.138	1.7818	0	1.86745	0	0.944434	1.71813	4.62472	1.07259	3.7829	2.36876	5.12573	11.6676	1.72931	9.21585	6.00368	6.4656	6.0898
slu-let-7d-1-5p	72.4573	75.8003	73.054	51.9072	493.007	644.931	2109.87	2201.5	6109.25	16149.9	8433.59	7275.06	9341.65	7360.95	7453.89	7802.75	7473.39	7419.27	10698
slu-let-7e-1-3p	49.915	73.1865	63.254	80.6751	198.572	225.337	171.887	187.849	175.739	79.3715	189.145	186.54	535.639	232.92	193.106	334.843	283.374	228.72	234.892
slu-let-7e-1-5p	9358.26	7762.99	11478.4	8767.32	31388.1	37481.1	65798.7	65548.4	120825	165295	112795	106489	80912.3	78070.9	73691.5	98929.1	92055.7	93712.4	103259
slu-let-7f-1-3p	64.4065	81.0279	90.872	110.068	247.748	275.844	334.33	398.033	328.355	291.744	623.421	633.644	1419.83	829.263	808.739	857.074	875.337	702.325	724.686
slu-let-7f-1-5p	132.033	117.621	98.8901	84.4274	691.579	795.156	3090.19	3187.7	9545.41	9551.39	16268.7	14492.1	19218.9	14424.2	13463.8	14515	14958.8	15224.1	17489.9
slu-let-7g-1-3p	6.44065	13.069	18.7089	19.387	93.9949	102.308	187.942	250.274	189.613	273.51	550.033	531.195	2406.53	1158.98	1081.97	741.876	673.613	549.576	593.32
slu-let-7g-1-5p	949.995	904.376	1392.48	1186.36	1726.77	2017.68	3922.24	3849.76	7579.91	8816.67	16335.3	16051.3	50306.5	21496.9	33590.6	12387.6	13830.1	20079.7	20365.2
slu-let-7h-1-3p	0	0	2.67271	1.87616	15.5621	11.6554	30.2219	36.0807	23.1236	17.1614	27.2369	21.9111	15.3772	35.4349	20.7517	32.2555	30.0184	29.0952	34.7989
slu-let-7h-1-5p	500.76	590.719	1491.37	1207.62	6815.57	8272.73	24011.3	26848.6	15506.7	22785	15159.6	14835	9175.06	12585.9	11446.9	14358.3	12655.8	12282.2	13360.1
slu-mir-23a-3-5p	12.8813	10.4552	3.56361	8.75543	7.4698	2.59008	7.55547	14.8905	4.62472	2.14517	7.56579	4.14534	0	40.6205	41.5034	6.1439	4.80295	6.4656	5.21983
slu-mir-100a-1-2-5p	59677.4	57435.7	67982.9	58301.8	36980.5	38934.1	59708.1	67807.7	38086.8	127522	88483.5	90954.6	77539.5	39462.8	54778.1	57344.1	63721.9	103079	69860.4
slu-mir-100a-1-3p	6.44065	5.2276	7.12722	9.38082	24.2768	29.786	50.9994	58.4164	69.3707	199.501	115	93.5661	43.5687	90.7479	85.3125	129.022	150.092	139.01	119.186
slu-mir-100a-2-3p	170.677	122.849	176.399	203.251	136.324	170.946	173.776	145.468	36.9977	19.3066	63.5527	62.7722	107.64	78.2161	58.22	49.1512	46.8287	50.9166	33.9289
slu-mir-100b-5p	135.254	88.8693	85.5266	107.567	168.693	170.946	170.943	229.084	50.8719	25.7421	59.0132	44.4143	128.143	63.5235	92.2297	52.2232	61.2376	33.1362	27.8391
slu-mir-101a-3p	2231.68	2480.5	3376.52	2652.27	3787.81	3426.68	12018.9	8566.6	96189.5	335507	52732.1	55426.7	56567.6	46871.7	36712	27666	41242.9	36512.8	54238.4
slu-mir-101a-5p	16.1016	15.6828	18.7089	17.5109	23.6544	14.2455	46.2773	28.6355	772.328	379.696	249.671	329.258	415.184	242.859	213.281	162.813	241.348	253.775	267.951
slu-mir-101b-3p	912.962	833.803	796.466	964.349	1289.78	1120.21	1737.76	1837.25	2834.95	2754.4	3412.17	3496.89	23678.3	3490.77	3172.7	3557.32	3735.49	3730.65	3376.36
slu-mir-101b-5p	80.5081	70.5727	69.4903	85.6782	85.2802	69.9323	108.61	95.0699	231.236	66.5004	172.5	169.959	1668.43	283.911	261.125	245.756	243.75	276.404	289.7
slu-mir-103-3p	9928.26	13785.2	16587.7	13522.1	9961.6	9588.49	9263.01	8713.21	21424	27507.6	11681.6	10858.4	6840.29	5257.76	5880.22	7756.68	8293.49	7969.66	12665
slu-mir-103-5p	8.05081	15.6828	16.0362	22.514	26.1443	16.8355	28.333	17.754	55.4966	30.0324	12.8618	13.6204	15.3772	26.3601	10.9523	23.0396	27.617	18.5886	17.3994
slu-mir-10578-3p	146.525	109.78	106.017	102.564	59.1359	54.3918	33.9996	40.0897	9.24943	4.29035	0	0.592191	0	0.432133	1.72931	6.1439	3.60221	0.8082	1.73994
slu-mir-10578-5p	19.3219	36.5932	19.5998	24.3901	17.4295	22.0157	20.7776	13.745	120.243	2.14517	3.02632	2.96095	10.2515	1.72853	1.15287	9.21585	7.20442	0	3.47989
slu-mir-106-3p	111.101	86.2555	80.1812	95.6844	64.7382	47.9165	39.6662	40.0897	71.6831	64.3552	61.2829	63.3644	53.8202	39.3241	36.8919	75.2628	80.4494	42.8346	59.158
slu-mir-106-5p	30182.5	34643.3	25839.7	24888.6	14799.5	13951.5	10060.1	9449.72	9626.35	8719.06	11930.5	10652.9	13270.5	9404.94	7911	16768.2	15866.5	8586.31	11385.3
slu-mir-107-3p	1961.18	2336.74	2629.94	2626	2670.45	2487.78	2711.47	2533.67	3778.39	3204.89	2484.61	2390.67	3990.38	1644.7	1627.28	2019.81	2145.72	2019.69	2759.55
slu-mir-107-5p	0	2.6138	5.34541	1.25078	4.35738	1.29504	0.944434	5.15439	4.62472	2.14517	2.26974	1.77657	2.56287	1.72853	1.72931	10.7518	6.00368	4.8492	4.34986
slu-mir-10a-3p	681.098	517.533	491.778	523.45	211.644	173.536	115.221	124.278	272.858	226.316	439.573	461.909	202.466	39.7562	19.5988	254.972	397.444	421.072	366.258
slu-mir-10a-5p	43913.9	42152.8	43855.5	36556.4	17303.2	17353.6	13099.3	12042.9	21345.4	68995.3	39970.8	41009.2	11925	2167.15	1521.79	31873	38229.1	42838.6	35239.1
slu-mir-10b-3p	425.083	240.47	280.634	210.756	80.9228	84.1777	29.2775	24.0538	0	0	0	0	5.12573	0.864266	0	3.07195	7.20442	1.6164	0.869971
slu-mir-10b-5p	160955	138599	128446	108262	41796	39027.4	24084	26339.5	23.1236	340.01	54.4737	69.8785	17.9401	30.2493	49.5735	7480.2	9637.11	90.5184	115.706
slu-mir-10c-3p	497.54	428.664	406.251	449.654	201.062	185.191	86.8879	95.0699	2.31236	1.07259	3.02632	1.77657	2.56287	8.64266	4.61149	36.8634	22.814	0	2.60991
slu-mir-10c-5p	269559	213710	205055	159782	68966.1	67689.2	49947.3	52952.8	2765.58	13480.3	5243.09	6205.57	1155.85	4202.49	4088.66	25128.6	21786.2	5378.57	4900.55
slu-mir-10d-3p	91.7792	94.0969	62.3631	65.6658	27.3893	22.0157	14.1665	15.4632	90.182	89.0247	149.803	187.132	2.56287	0	0	1.53598	2.40147	174.571	127.016
slu-mir-10d-5p	32547.8	26417.7	25184	19959.3	8835.52	8498.06	6575.15	6713.31	8268.99	30881.9	16457.1	19243.8	1694.05	460.654	423.68	6265.24	7096.36	16526.1	13168.8
slu-mir-122-3p	19.3219	44.4346	23.1634	27.5171	69.0956	54.3918	106.721	180.976	55.4966	9.65329	5.29606	4.73753	2101.55	1.2964	3.45861	3.07195	8.40516	1.6164	0
slu-mir-122-5p	7311.74	4234.36	8302.31	6761.07	17252.7	15123.5	24085	27168.2	9499.17	2786.58	384.342	477.306	1.43455e+06	50.1274	997.81	18.4317	196.921	122.846	44.3685
slu-mir-124ab-3p	1698.72	1968.19	3120.83	3975.59	3620.36	2998.02	2983.47	2581.78	0	3.21776	1.51316	4.73753	0	6.48199	2.88218	0	2.40147	6.4656	8.69971
slu-mir-124b-5p	1065.93	1936.83	1961.77	2317.06	1314.68	1214.75	1044.54	774.304	36.9977	49.339	12.8618	6.5141	15.3772	4.75346	5.18792	23.0396	18.0111	12.9312	19.1394
slu-mir-124-1-3-5p	4872.35	6126.75	5319.58	5605.98	2179.94	2197.69	1067.21	826.421	46.2472	28.9599	11.3487	11.2516	5.12573	2.5928	6.34079	12.2878	8.40516	12.9312	19.1394
slu-mir-125a-1-3p	3822.52	3209.75	2761.8	2522.82	2400.29	2745.49	1641.43	1814.35	295.982	222.026	528.092	502.77	456.19	304.222	342.403	556.023	489.901	568.973	635.079
slu-mir-125a-2-3p	247.965	224.787	370.615	375.858	277.627	336.711	206.831	192.431	20.8112	38.6131	19.6711	21.9111	33.3173	20.3102	24.2103	13.8238	16.8103	14.5476	11.3096
slu-mir-125a-3-3p	2560.16	2059.68	1380.9	1307.69	602.564	586.654	328.663	325.299	13.8741	34.3228	24.9671	24.2798	30.7544	97.2299	103.182	26.1116	36.0221	28.287	24.3592
slu-mir-125b-1-2-5p	12974.7	12935.7	28116.9	25684.7	21611.4	22650.3	27293.2	28254.1	5794.77	9818.46	16992.8	17504.6	5566.55	8625.37	21298.1	7627.65	10758.6	14925.8	11280
slu-mir-125b-1-3p	1838.8	3601.82	1069.08	843.023	573.929	499.886	368.329	310.409	152.616	165.178	71.875	70.4707	2488.54	64.3878	110.676	1124.33	61.2376	54.9576	269.691
slu-mir-125b-2-3p	341.354	324.111	488.214	352.094	427.023	432.544	236.109	216.484	23.1236	53.6294	24.9671	36.1236	17.9401	23.7673	34.5861	18.4317	16.8103	22.6296	22.6193
slu-mir-125-1-3-5p	9619.11	10928.3	16238.5	19283.2	17989.8	17962.2	24122.7	25987.3	8680.59	8699.76	28178	27840.1	22599.4	21505.5	43410.2	14366	21413.9	31670.9	24678.5
slu-mir-126-3p	23691.9	22465.6	21428.9	19517.1	21426.5	21028.9	35934.8	38813.7	104685	166423	177521	176573	124156	128423	108408	133857	164359	187790	195110
slu-mir-126-5p	798.64	616.857	568.395	790.491	776.859	670.832	967.101	1090.44	2932.07	1360.04	4695.33	5290.04	6389.23	4357.63	2846.44	4070.33	5665.08	6399.32	5031.91
slu-mir-128-1-2-3p	65981.2	36128	54010	45887.2	37037.7	38853.8	42843.3	51491.2	20392.7	47164.9	29135.1	25238.6	14459.7	16287.1	33866.2	22311.6	26374.2	26749.8	37608.9
slu-mir-128-1-5p	8.05081	0	21.3816	10.0062	11.2047	5.18017	2.8333	2.86355	13.8741	1.07259	0.756579	1.77657	2.56287	0	0	3.07195	9.6059	3.2328	6.0898
slu-mir-128-2-5p	753.556	2571.98	447.233	330.205	188.612	233.108	94.4434	71.016	87.8696	117.985	44.6382	40.269	1714.56	11.2355	32.8568	69.1189	37.2228	37.1772	75.6875
slu-mir-129-1-3-3p	70.8471	94.0969	124.726	191.994	282.607	319.875	215.331	262.874	13.8741	10.7259	3.7829	3.55314	7.6886	6.04986	4.03505	10.7518	12.0074	6.4656	3.47989
slu-mir-129-1-4-5p	3568.12	2958.82	5814.92	5597.85	5445.48	5186.64	5503.22	5613.7	127.18	114.767	66.579	74.616	17.9401	45.8061	63.4079	162.813	177.709	36.369	49.5884
slu-mir-129-4-3p	19.3219	20.9104	35.6361	43.7772	56.646	44.0314	42.4995	36.0807	0	0	0	0	5.12573	0.864266	0.576436	4.60793	3.60221	0	1.73994
slu-mir-130ab-3p	2249.4	1709.43	1947.51	1836.14	1561.19	1396.06	1064.38	1117.93	388.476	163.033	526.579	496.848	2134.87	1228.12	1102.15	465.401	542.733	640.094	543.732
slu-mir-130a-5p	10677	7747.31	9577.2	7361.44	4752.66	5011.81	3977.01	4323.96	1026.69	2359.69	1440.53	1337.17	1481.34	847.845	1615.17	915.441	956.987	1216.34	1062.23
slu-mir-130b-5p	1154.49	713.568	1028.1	816.757	666.679	748.534	439.162	369.971	110.993	179.122	131.645	136.204	176.838	46.2382	131.427	129.022	110.468	96.984	104.397
slu-mir-130c-3p	365.507	318.884	314.488	397.747	410.839	358.727	364.552	357.944	554.966	331.429	463.027	559.028	333.173	363.424	306.087	599.03	516.317	541.494	408.887
slu-mir-130c-5p	12.8813	5.2276	12.4726	10.6316	14.3171	12.9504	12.2776	13.1723	9.24943	10.7259	9.07895	8.88286	12.8143	11.6676	4.03505	21.5037	15.6096	12.123	13.0496
slu-mir-132ab-3p	151.355	120.235	256.58	271.418	424.533	330.236	322.052	300.1	18.4989	10.7259	1.51316	2.96095	5.12573	26.3601	12.6816	30.7195	28.8177	7.2738	13.9195
slu-mir-132a-5p	4.83049	0	7.12722	7.50466	8.09228	10.3603	15.1109	16.6086	2.31236	1.07259	0	1.18438	2.56287	0	0	6.1439	2.40147	1.6164	0
slu-mir-132b-5p	302.71	164.67	513.159	485.301	966.094	1017.9	1507.32	1244.5	0	0	0	0	10.2515	4.75346	1.15287	39.9354	9.6059	4.8492	0
slu-mir-133ab-3p	5976.92	6780.2	8484.06	10651	26700.8	26791.8	38653.8	32874.1	328.355	202.719	411.579	479.675	302.418	3081.11	1375.95	61.439	75.6464	302.267	134.846
slu-mir-133a-1-2-5p	4057.61	4697	6157.02	5597.22	9250.1	8662.53	5985.82	5349.11	36.9977	35.3954	51.4474	75.8004	23.0658	131.801	134.31	12.2878	7.20442	21.8214	15.6595
slu-mir-133b-5p	57.9658	44.4346	84.6357	92.5575	155.621	170.946	57.6105	53.8347	6.93707	1.07259	0	0	0	0.432133	1.15287	1.53598	2.40147	1.6164	0.869971
slu-mir-135ac-5p	914.572	925.286	1992.06	2402.12	3035.23	2520.15	2514.08	2711.78	180.364	5.36294	24.2105	15.397	2529.55	70.8698	50.7263	9.21585	7.20442	16.164	17.3994
slu-mir-135a-3p	0	5.2276	1.7818	2.50155	0.622483	0	0	1.14542	0	0	0	0	0	0	0	0	1.20074	0.8082	0
slu-mir-135b-3p	104.661	156.828	286.87	295.183	125.742	98.4232	67.9993	56.1256	11.5618	47.1938	10.5921	21.3189	7.6886	1.72853	2.30574	15.3598	8.40516	9.6984	15.6595
slu-mir-135b-5p	8775.38	11822.2	14141.3	14202.6	9840.83	9215.52	8041.86	7538.01	1715.77	1340.73	1846.05	2842.52	138.395	543.623	404.081	1354.73	1935.59	1957.46	2408.95
slu-mir-135c-3p	3.22032	10.4552	10.6908	6.25388	9.33725	2.59008	1.88887	7.44523	0	0	0	0	5.12573	0	0	0	0	0	2.60991
slu-mir-137a-1-2-3p	231.863	277.063	398.233	607.877	427.023	411.823	342.83	316.136	13.8741	5.36294	4.53948	7.10629	7.6886	8.64266	2.30574	36.8634	24.0147	2.4246	4.34986
slu-mir-137a-1-2-5p	16.1016	5.2276	32.9634	35.6471	33.6141	31.081	18.8887	17.1813	0	0	0.756579	1.18438	0	0.432133	0.576436	1.53598	1.20074	0.8082	0
slu-mir-137b-3p	151.355	177.739	320.725	489.679	290.077	230.517	203.053	192.431	4.62472	0	3.02632	1.18438	0	2.5928	0	6.1439	7.20442	0.8082	1.73994
slu-mir-137b-5p	90.1691	99.3245	129.181	145.715	59.7584	36.2612	22.6664	10.3088	4.62472	1.07259	0	1.18438	0	0	0	0	2.40147	0	0
slu-mir-1388-3p	56.3557	44.4346	29.3998	21.2632	93.3725	89.3579	116.165	163.795	490.22	760.464	3545.33	4814.51	1040.52	4530.05	5041.51	4738.48	8890.26	6963.45	13340.1
slu-mir-1388-5p	167.457	162.056	108.69	56.2849	201.685	199.436	321.108	344.199	807.013	5401.55	7142.11	10039.4	2160.5	8969.35	9514.65	9111.41	13505.9	11597.7	24816.8
slu-mir-138-1-3p	70.8471	794.596	6.23631	8.75543	13.6946	12.9504	15.1109	10.3088	6.93707	3.21776	0	1.77657	0	0.432133	0.576436	4.60793	0	0.8082	0.869971
slu-mir-138-1-3-5p	154.576	292.746	326.961	378.985	459.392	419.594	486.384	452.441	187.301	17.1614	15.8882	13.6204	7.6886	12.964	9.22297	46.0793	96.059	18.5886	13.0496
slu-mir-138-2-3p	6.44065	13.069	11.5817	8.75543	3.7349	1.29504	4.72217	7.44523	2.31236	2.14517	1.51316	0.592191	7.6886	0.432133	0.576436	0	4.80295	0	0
slu-mir-138-3-3p	1.61016	10.4552	1.7818	1.87616	1.86745	1.29504	0.944434	0.57271	20.8112	1.07259	0	0	5.12573	0	1.15287	6.1439	2.40147	1.6164	0
slu-mir-139-3p	375.168	426.05	463.269	410.255	201.685	200.731	226.664	143.178	277.483	669.295	292.04	226.217	312.67	71.3019	74.3602	150.526	139.285	196.393	99.1767
slu-mir-139-5p	3589.05	2658.24	2498.09	2831.76	2117.06	2053.94	2371.47	2482.7	2501.97	2640.71	5482.93	3876.48	1758.13	1207.38	1200.14	1643.49	1883.96	3817.93	1363.24
slu-mir-142-1-2-3p	466.947	452.188	347.452	325.202	473.087	580.179	1216.43	1296.62	15492.8	13787	38276.9	34703.6	1712	18903.7	21908	64291.3	69693.2	46639.6	52465.4
slu-mir-142-1-2-5p	170.677	214.332	122.944	157.598	174.918	163.175	417.44	406.051	8629.72	6416.22	23246.7	18773.6	1840.14	19573.9	24944.1	31807	43670.8	32497.7	43193.2
slu-mir-143-3p	21015.8	18079.7	23840.5	18883	47002.4	49012.2	75979.7	79245.9	283888	1.0161e+06	577909	595760	103442	249939	197406	98707.9	112331	432448	266350
slu-mir-143-5p	222.202	190.808	318.943	285.802	673.527	739.469	902.879	994.225	3984.19	6317.54	5347.5	5302.48	1512.09	2087.2	1663.59	792.563	1013.42	2782.63	1866.09
slu-mir-144-3p	246.355	269.222	281.525	218.886	301.904	336.711	834.88	1030.31	104264	73035.7	32340.7	39653.7	784.237	2186.16	3768.74	4941.23	7192.41	16046	12471.9
slu-mir-144-5p	1528.04	1607.49	1092.25	1001.87	1399.96	1684.85	2500.86	2875	137696	225357	74156.9	92940.8	2088.74	4389.17	7909.85	21075.1	26375.4	44774.3	40754.7
slu-mir-145-3p	2679.31	1756.48	3838.9	2815.5	4759.51	5323.92	4251.84	4795.87	8310.61	22659.5	17727.4	17672.2	3557.26	7698.88	9648.38	2651.09	3124.32	12321.8	8949.39
slu-mir-145-5p	547.455	658.678	756.376	980.609	2741.42	2597.85	3410.35	3452.3	9901.52	16468.5	27166.5	29345.4	8565.1	12709.5	12031.4	4867.51	5864.4	28080.9	12476.3
slu-mir-146-3p	700.42	75.8003	114.035	100.062	548.408	564.638	610.105	843.029	1172.37	1677.53	1485.17	1714.98	4382.5	1452.4	3127.74	4781.49	2876.97	4570.37	6309.9
slu-mir-146-5p	5898.02	1730.34	1379.12	1137.58	15663.5	15302.2	29609	34724.6	52277.8	203034	118999	134982	432843	199880	186735	339878	203987	288359	445384
slu-mir-148-3p	12747.7	17969.9	18913	18630.9	31630.9	32531.5	37915.3	32024.2	63982.9	18240.4	14480.9	13089.8	134317	41486.9	34578.1	17129.2	12855.1	10961.6	9955.95
slu-mir-148-5p	2125.41	1934.21	2285.16	2431.51	4272.72	4278.82	3809.85	3464.9	3006.07	542.729	933.619	843.28	5930.47	1756.19	1849.21	901.618	678.416	666.765	440.205
slu-mir-152-3p	3574.56	4490.51	4622	4612.86	6016.92	6115.19	8503.69	7308.35	5334.61	4054.38	4941.98	5708.72	41421.1	12982.1	8588.89	6540.18	6160.98	7380.48	6998.05
slu-mir-152-5p	3523.03	3194.07	3783.66	3355.83	4020	4278.82	4719.34	4317.09	2478.85	1712.92	2121.45	2470.03	8111.47	3495.09	3419.42	1769.44	1691.84	2094.85	2024.42
slu-mir-153a-1-2-3p	1262.37	1299.06	1626.79	1824.26	1515.12	1442.68	1423.26	1313.8	25.4359	22.5243	43.8816	55.0737	15.3772	29.8172	21.9046	67.5829	66.0405	41.2182	23.4892
slu-mir-153a-1-2-5p	434.744	467.871	416.051	482.8	258.33	231.812	144.498	119.124	18.4989	1.07259	4.53948	2.96095	2.56287	0.432133	1.15287	21.5037	10.8066	8.082	1.73994
slu-mir-153b-3p	83.7284	65.3451	111.363	139.462	418.931	334.121	398.551	333.317	612.775	523.423	175.526	127.913	61.5088	35.0028	38.6212	59.903	54.0332	74.3544	76.5575
slu-mir-153b-5p	24.1524	15.6828	15.1453	17.5109	26.1443	18.1306	16.9998	17.1813	2.31236	0	0.756579	2.36876	0	0	1.72931	3.07195	2.40147	0	1.73994
slu-mir-153c-3p	161.016	128.076	388.433	430.892	1266.13	1041.21	1180.54	1209.56	5940.45	3763.71	1107.63	1217.54	315.233	120.997	167.166	150.526	223.337	446.934	475.004
slu-mir-153c-5p	9.66097	28.7518	25.8362	38.7741	16.1846	10.3603	11.3332	20.6176	120.243	84.7344	23.454	23.6876	10.2515	0.864266	0.576436	9.21585	10.8066	16.164	8.69971
slu-mir-15a-3p	1.61016	10.4552	4.45451	5.00311	8.71476	7.77025	1.88887	4.58168	46.2472	3.21776	9.07895	13.0282	5.12573	9.07479	2.30574	15.3598	16.8103	11.3148	6.95977
slu-mir-15a-5p	772.878	904.376	773.303	884.299	964.849	893.579	1049.27	930.654	6331.24	5521.68	7773.85	6938.11	4800.25	4843.35	5552.81	5911.97	7617.48	8916.06	10813.7
slu-mir-15b-3p	67.6268	115.007	65.9267	57.5357	95.8624	71.2273	58.5549	65.8617	242.798	226.316	102.895	112.516	30.7544	169.396	21.3281	185.853	164.501	123.655	95.6968
slu-mir-15b-5p	1191.52	1453.27	1042.36	1113.19	910.693	981.642	884.935	1012.55	3343.67	4135.9	2577.67	2605.64	512.573	839.634	919.415	1858.53	2074.87	2111.02	1745.16
slu-mir-15c-3p	553.896	331.953	307.361	340.211	440.718	444.199	135.054	199.303	106.368	227.389	217.138	282.475	38.443	47.1025	122.204	579.063	378.232	172.955	230.542
slu-mir-15c-5p	170.677	337.18	7.12722	16.8855	20.5419	16.8355	19.8331	21.763	124.867	111.549	98.3553	113.701	28.1915	56.1773	39.7741	158.205	120.074	148.709	154.855
slu-mir-16-3p	11.2711	10.4552	5.34541	11.8824	6.22483	9.06529	8.49991	4.58168	25.4359	7.50811	7.56579	8.29067	7.6886	4.75346	5.76436	16.8957	19.2118	12.123	13.0496
slu-mir-16-5p	18268.9	14308	13232.6	13600.3	11385.2	10725.5	11902.7	12902	52779.6	52172.8	56242.6	56618.2	19213.8	21785.1	27219.9	25348.2	30780.9	39870.1	40010
slu-mir-1788-3p	77.2878	49.6622	38.3088	36.8979	18.052	20.7207	45.3328	42.9533	4.62472	1.07259	0	0	0	188.41	244.409	7.67988	1.20074	0	0
slu-mir-1788-5p	9.66097	20.9104	5.34541	6.87927	4.35738	0	14.1665	15.4632	6.93707	0	0	0	0	51.4238	24.2103	4.60793	1.20074	2.4246	0.869971
slu-mir-17-3p	223.812	1549.98	64.1449	67.5419	87.1476	58.2769	33.9996	35.508	25.4359	27.8873	40.8553	40.269	25.6287	32.8421	25.3632	79.8707	64.8398	29.0952	29.579
slu-mir-17-5p	27272.9	30889.9	22843.6	21973.6	13141.2	12155.3	8655.74	8468.09	8484.04	7576.76	10428.7	9666.92	11476.5	8227.81	6877.45	14942	14130.3	7544.54	9912.45
slu-mir-181a-1-3p	259.236	263.994	231.634	213.883	44.8188	55.6868	39.6662	44.6714	27.7483	25.7421	29.5066	37.9002	25.6287	4.32133	5.76436	16.8957	9.6059	22.6296	22.6193
slu-mir-181a-2-3p	5263.62	5457.62	4388.58	3929.94	2061.04	2369.93	1885.09	2089.25	850.948	3181.29	1113.68	1219.91	2040.04	1134.35	1609.99	990.704	1099.88	1205.03	1681.65
slu-mir-181a-3-3p	11868.5	7993.01	11623.6	9941.8	5306.05	6033.6	3564.29	3460.31	1135.37	4771.94	3043.72	3563.21	407.496	1136.51	2113.21	2193.37	2523.95	3182.69	3569.49
slu-mir-181a-4-3p	16212.7	21626.6	27902.2	30800.4	15610	18200.5	10111.1	9221.78	853.26	2340.39	1639.51	1777.76	294.73	1588.52	2119.55	3259.34	2276.6	1889.57	2864.82
slu-mir-181b-1-2-5p	47618.9	53601.2	52078.6	54191.1	32031.7	31744.1	33780.5	33911.3	6826.08	6090.15	8900.4	9876.56	10774.3	9733.36	12760	9839.46	10578.5	8354.36	13418.4
slu-mir-181b-1-3p	925.843	1113.48	690.449	894.305	623.106	508.951	321.108	328.736	73.9955	41.8309	68.0921	95.9349	169.149	207.856	115.864	109.054	88.8545	61.4232	88.7371
slu-mir-181b-2-3p	371.947	514.919	411.597	362.1	279.495	261.598	175.665	176.967	13.8741	43.9761	22.6974	33.1627	30.7544	38.4598	36.8919	46.0793	36.0221	32.328	63.5079
slu-mir-182-3p	640.844	718.796	1331.01	1352.09	978.543	1050.28	907.601	787.476	2.31236	1.07259	2.26974	0	30.7544	15.1247	43.2327	4.60793	0	2.4246	3.47989
slu-mir-182-5p	31797.5	39060.7	48639.7	40540.2	23273.4	21776.1	21824	20013.4	184.989	551.31	68.0921	85.8677	82.0117	1852.12	1483.75	43.0073	48.0295	43.6428	80.0374
slu-mir-183-1-2-3p	194.83	240.47	328.743	362.725	145.661	124.324	124.665	91.0609	4.62472	2.14517	0.756579	0.592191	5.12573	6.48199	4.61149	0	1.20074	1.6164	0
slu-mir-183-1-2-5p	27549.9	31966.8	40326.7	36446.4	22852.6	24389.5	22708	21266.4	7820.39	594.213	77.1711	104.818	5356.39	1224.23	1097.53	222.716	136.884	134.969	575.051
slu-mir-184ab-3p	21653.5	17010.6	14062.9	12535.3	10500.7	11546.6	10470	9739.51	4.62472	56.8471	0.756579	0	2.56287	455.468	508.416	15.3598	10.8066	1.6164	3.47989
slu-mir-184ab-5p	106.271	120.235	77.5085	78.7989	65.3607	73.8174	47.2217	77.8886	6.93707	3.21776	1.51316	4.73753	2.56287	5.1856	4.03505	3.07195	4.80295	6.4656	3.47989
slu-mir-187-3p	1001.52	533.216	1087.79	1076.92	1244.97	1271.73	1569.65	1696.94	5302.24	10073.7	21504.3	29064.1	348.55	187.546	365.46	1373.16	1318.41	16110.7	8687.53
slu-mir-187-5p	125.593	83.6417	174.617	127.579	159.356	145.045	166.22	178.686	339.917	1338.59	1008.52	1221.69	5.12573	7.34626	12.1052	58.3671	57.6354	363.69	311.45
slu-mir-190a-1-2-3p	1.61016	2.6138	4.45451	9.38082	6.22483	3.88513	5.66661	10.3088	6.93707	2.14517	8.32237	12.436	33.3173	9.07479	2.88218	7.67988	7.20442	22.6296	12.1796
slu-mir-190a-1-2-5p	244.745	235.242	221.835	297.059	334.896	331.531	341.885	294.373	191.926	120.13	244.375	275.961	553.579	79.0803	36.3155	79.8707	64.8398	318.431	249.682
slu-mir-190b-3p	17.7118	31.3656	30.2907	48.1549	22.4094	24.6058	15.1109	10.3088	4.62472	0	0	0	0	0	2.30574	7.67988	3.60221	3.2328	3.47989
slu-mir-190b-5p	3716.25	5520.35	6704.93	8483.39	4108.39	3807.42	4031.79	3351.5	9.24943	8.5807	0.756579	0.592191	20.5029	270.515	184.459	6.1439	2.40147	1.6164	3.47989
slu-mir-192-3p	330.083	350.25	869.52	827.389	2612.56	2808.95	2691.64	2653.94	173.427	104.041	42.3684	82.3145	3065.19	27.6565	27.6689	49.1512	31.2192	35.5608	50.4583
slu-mir-192-5p	7203.86	6963.17	18482.7	13698.5	68094.7	70035.9	88357.5	90559.8	3246.55	3276.75	957.829	1829.87	139515	18.5817	314.157	27.6476	222.136	453.4	817.773
slu-mir-194a-3p	165.847	135.918	646.795	504.688	740.755	771.845	455.217	485.085	53.1842	6.43552	3.7829	1.18438	17.9401	0.432133	3.45861	18.4317	6.00368	4.041	6.95977
slu-mir-194a-5p	61.1861	54.8898	117.599	120.075	861.517	846.957	1286.32	1515.96	60.1213	24.6695	19.6711	16.5813	76.886	9.50692	3.45861	12.2878	20.4125	17.7804	14.7895
slu-mir-194b-3p	133.643	188.194	587.995	479.047	1008.42	1030.85	819.769	863.647	50.8719	12.871	6.80921	7.69848	861.123	1.72853	4.03505	3.07195	13.2081	3.2328	6.0898
slu-mir-194b-5p	1809.82	1881.94	5523.59	5854.26	32364.1	32073	39260.1	36924.9	2150.49	499.826	725.56	1578.19	82352.6	13.8283	154.485	21.5037	151.293	434.811	638.559
slu-mir-196a-1-2-5p	12285.5	7261.14	8936.64	7250.75	4443.91	4504.16	3747.52	3637.28	16.1865	12.871	16.6447	13.0282	2.56287	24.6316	23.6339	27.6476	43.2265	12.9312	33.9289
slu-mir-196a-1-3p	112.711	115.007	110.472	157.598	82.7902	72.5223	58.5549	47.5349	9.24943	2.14517	0	0.592191	2.56287	0.864266	0	1.53598	2.40147	2.4246	0
slu-mir-196a-2-3p	25.7626	26.138	48.1087	56.2849	49.1762	38.8513	39.6662	22.9084	0	3.21776	0.756579	0.592191	2.56287	0.432133	0	3.07195	2.40147	2.4246	1.73994
slu-mir-196b-3p	14.4915	33.9794	7.12722	6.87927	8.09228	10.3603	3.77774	8.01794	4.62472	2.14517	0.756579	3.55314	7.6886	0	1.15287	7.67988	9.6059	3.2328	1.73994
slu-mir-196b-5p	998.3	684.816	785.775	679.172	667.924	739.469	506.217	538.347	18.4989	16.0888	40.8553	43.8221	0	19.8781	21.3281	24.5756	39.6243	73.5462	121.796
slu-mir-199-1-4-3p	20507	31109.5	48523	44346.3	72282.7	73726.7	99911.7	95358.5	10780.2	22911.5	37578.5	37030.9	98708.8	134660	128589	17872.6	22479	34660.4	36201.2
slu-mir-199-1-4-5p	40656.6	47769.9	59753.7	70884	129096	131075	172297	151755	27607.2	9458.08	37407.6	41114.6	116034	200703	144389	18391.8	22631.5	39049	29325
slu-mir-19a-3p	4899.72	5452.39	5455.88	7559.07	1834.46	1521.67	526.05	474.777	184.989	78.2989	124.079	85.8677	76.886	73.4626	54.185	279.548	238.947	138.202	114.836
slu-mir-19a-5p	988.639	687.43	356.361	314.57	79.0553	64.7521	15.1109	13.745	9.24943	1.07259	6.05263	0.592191	5.12573	1.2964	3.45861	21.5037	27.617	7.2738	6.95977
slu-mir-19b-1-2-3p	1854.91	1604.87	1495.82	2118.82	1741.09	1491.89	1902.09	1947.21	2888.14	3199.53	3341.81	3142.76	2870.41	3153.27	2280.38	4399.03	4829.36	3428.38	3412.03
slu-mir-19b-1-5p	125.593	96.7107	99.781	95.059	73.453	116.554	35.8885	47.5349	25.4359	6.43552	31.0198	20.7267	10.2515	21.6066	13.258	64.511	50.431	30.7116	24.3592
slu-mir-19b-2-5p	157.796	135.918	97.9992	114.446	85.9027	108.784	68.9437	56.1256	39.3101	24.6695	57.5	63.9566	20.5029	31.9778	24.7867	110.59	90.0553	42.0264	29.579
slu-mir-19cd-3p	1463.64	1393.16	1167.08	1570.98	1426.73	1265.26	1406.26	1397.41	2293.86	2761.91	2595.07	2481.28	1583.85	1817.12	1766.78	3425.23	3599.81	2666.25	3038.81
slu-mir-19c-5p	70.8471	52.276	38.3088	48.7803	38.5939	31.081	37.7774	36.6534	18.4989	20.3792	13.6184	14.2126	0	3.8892	5.76436	21.5037	24.0147	6.4656	9.56968
slu-mir-19d-5p	3.22032	13.069	5.34541	12.5078	7.4698	12.9504	1.88887	9.16336	6.93707	5.36294	3.02632	4.73753	0	9.50692	4.03505	15.3598	14.4088	4.8492	9.56968
slu-mir-1-1-5p	6.44065	15.6828	11.5817	6.25388	8.71476	12.9504	11.3332	14.3178	4.62472	0	0	1.18438	0	1.2964	1.72931	0	0	1.6164	1.73994
slu-mir-1-2-5p	38.6439	33.9794	46.3269	51.2818	80.3003	69.9323	53.8328	69.8706	6.93707	0	1.51316	0	0	7.77839	4.03505	0	0	0	0.869971
slu-mir-1-3p	222194	210155	322926	198590	234239	234689	274511	264824	2548.22	11542.1	4955.59	5539.35	2532.11	12915.6	15732.1	448.505	368.626	2984.68	2089.67
slu-mir-1-4-5p	87654	92980.8	109185	116470	80183.3	73698.2	102074	89890.3	36535.3	34243.4	60273.6	66985.1	42087.4	54301.8	60774.8	35388.9	41603.1	48309.3	60500.4
slu-mir-200a-3p	53450.9	41499.3	42125.4	47335	50624.1	46776.9	74323.2	69372.4	5175.06	590.996	1066.02	630.091	95323.3	212226	221691	1210.35	875.337	217.406	461.955
slu-mir-200a-5p	455.676	266.608	295.779	293.932	229.074	216.272	234.22	243.402	208.112	38.6131	9.07895	4.73753	184.526	424.355	523.98	39.9354	24.0147	16.164	42.6286
slu-mir-200b-3p	72455.7	74106.5	73111	59587	51565.9	55008.2	63371.5	59081.3	8884.08	2591.37	1398.16	845.648	64750.8	140034	216962	731.124	500.707	142.243	400.187
slu-mir-200b-5p	859.826	564.581	737.667	598.496	367.887	350.956	315.441	294.946	4.62472	2.14517	1.51316	4.73753	102.515	566.526	1032.97	3.07195	1.20074	0.8082	0.869971
slu-mir-202-3p	0	5.2276	0	1.25078	2.48993	0	0	3.43626	0	3.21776	3.02632	2.36876	2.56287	0	0	0	2.40147	8.082	1.73994
slu-mir-202-5p	4.83049	5.2276	2.67271	8.75543	16.807	9.06529	22.6664	20.0449	2.31236	17.1614	56.7434	56.8503	0	23.7673	1.15287	46.0793	31.2192	594.835	270.561
slu-mir-203a-3p	73771.2	80518.2	70772.4	59645.8	44679.3	45689.1	53064	47343.1	483.283	1967.13	544.737	227.401	504.885	181932	162201	795.635	350.615	269.939	474.134
slu-mir-203a-5p	547.455	350.25	462.378	575.357	575.174	528.377	627.104	615.091	9.24943	16.0888	6.80921	4.14534	23.0658	1798.97	1600.76	15.3598	19.2118	8.8902	10.4397
slu-mir-203b-3p	44218.3	43352.5	33958.5	27680.9	23129	21914.7	25212.6	23457.1	134.117	581.342	215.625	50.9284	130.706	54329.5	51703.4	218.109	79.2486	29.0952	81.7773
slu-mir-203b-5p	132.033	78.4141	69.4903	81.3005	104.577	128.209	107.666	87.0519	13.8741	2.14517	0.756579	1.18438	0	145.197	111.252	6.1439	7.20442	3.2328	3.47989
slu-mir-204-1-2-5p	11810.5	8348.48	8102.75	9044.36	4535.41	4170.03	5218	5835.92	261.296	154.453	19.6711	13.0282	10.2515	576.897	286.489	30.7195	90.0553	4.8492	8.69971
slu-mir-204-1-3p	0	2.6138	6.23631	5.62849	4.35738	3.88513	0.944434	4.00897	4.62472	0	0	0	0	0.432133	0	0	2.40147	0	0
slu-mir-204-2-3p	164.236	122.849	125.617	126.954	59.7584	67.3422	44.3884	35.508	2.31236	5.36294	3.7829	1.18438	0	2.5928	1.15287	9.21585	4.80295	0.8082	3.47989
slu-mir-205-3p	1111.01	601.175	672.631	579.735	394.654	441.609	371.163	422.087	13.8741	7.50811	3.02632	4.73753	2.56287	907.479	807.586	18.4317	7.20442	6.4656	7.82974
slu-mir-205-5p	25410	17917.6	17549	22836	20248.1	20260.9	26971.2	25691.2	115.618	272.437	99.1119	34.3471	181.964	78914.4	101204	476.152	111.669	21.8214	111.356
slu-mir-206-3p	254283	152609	175812	130855	172009	181402	172990	169071	212.737	520.205	13.6184	10.6594	35.8801	6005.78	5877.34	58.3671	60.0368	12.9312	36.5388
slu-mir-206-5p	381.608	175.125	307.361	294.558	321.201	343.186	137.887	135.16	0	0	0	0	2.56287	1.72853	2.88218	3.07195	0	0	0
slu-mir-212ab-3p	9.66097	15.6828	11.5817	21.2632	46.0637	44.0314	51.9439	45.8168	4.62472	4.29035	1.51316	0.592191	0	0.432133	1.72931	21.5037	7.20442	4.8492	5.21983
slu-mir-212a-5p	330.083	277.063	479.305	396.496	702.161	732.994	734.77	739.941	2.31236	5.36294	4.53948	2.96095	10.2515	2.5928	3.45861	79.8707	38.4236	2.4246	6.95977
slu-mir-212b-5p	165.847	185.58	439.215	375.233	826.657	924.66	1131.43	1101.89	4.62472	2.14517	0.756579	0	35.8801	3.45706	2.88218	27.6476	7.20442	4.041	3.47989
slu-mir-214a-3p	2122.19	1628.4	2904.34	3138.82	4379.79	4668.63	5653.38	5193.33	3903.26	3264.96	5030.5	4458.6	694.537	5381.35	5307.82	701.941	1179.12	1803.9	3885.29
slu-mir-214a-5p	27.3727	20.9104	24.9453	22.514	77.1879	86.7678	95.3879	98.5061	34.6854	25.7421	56.7434	60.9957	15.3772	183.656	103.182	39.9354	62.4383	90.5184	45.2385
slu-mir-214b-3p	2118.97	1633.63	2915.92	3144.45	4388.51	4673.81	5664.72	5205.93	3903.26	3269.25	5041.09	4465.71	694.537	5393.02	5317.04	706.549	1181.53	1808.75	3893.12
slu-mir-214b-5p	1202.79	1008.93	1416.53	1498.43	2994.14	3257.03	4193.29	4499.21	1068.31	444.051	1655.4	1639.78	389.556	3142.47	3071.83	579.063	840.516	1517.8	1400.65
slu-mir-216a-1-2-5p	25744.9	22923	16698.2	20574.6	20549.4	19628.9	20575.4	20122.7	41902.2	973.909	1844.54	921.449	3734.1	353.917	308.393	16.8957	48.0295	75.1626	33.9289
slu-mir-216a-1-3p	4.83049	115.007	1.7818	6.25388	7.4698	5.18017	4.72217	3.43626	18.4989	1.07259	0.756579	1.18438	20.5029	1.2964	0	9.21585	6.00368	3.2328	5.21983
slu-mir-216a-2-3p	763.217	752.775	379.524	354.595	283.852	310.81	198.331	178.686	582.714	9.65329	6.05263	2.36876	23.0658	2.16066	3.45861	15.3598	4.80295	0.8082	0.869971
slu-mir-216b-3p	3.22032	7.84141	0	0.625388	0.622483	3.88513	5.66661	1.71813	6.93707	1.07259	0	0	92.2632	0.432133	0	6.1439	2.40147	0	29.579
slu-mir-216b-5p	418.642	418.208	449.015	529.704	637.423	595.719	774.436	703.288	2670.77	50.4116	94.5724	45.0065	471.567	7.77839	10.9523	3.07195	4.80295	4.041	1.73994
slu-mir-216c-3p	421.862	381.615	221.835	213.257	204.797	181.306	99.1656	112.824	73.9955	8.5807	4.53948	2.36876	41.0059	2.16066	2.30574	6.1439	1.20074	2.4246	2.60991
slu-mir-216c-5p	428.303	420.822	455.251	532.205	631.82	594.424	773.492	705.579	2622.21	48.2664	93.0593	43.2299	456.19	8.64266	10.9523	3.07195	6.00368	4.041	1.73994
slu-mir-2187-3p	12.8813	15.6828	21.3816	18.1363	59.1359	45.3265	91.6101	95.0699	432.411	273.51	658.981	719.512	38.443	51.4238	38.6212	55.2951	32.4199	831.637	527.203
slu-mir-2187-5p	11.2711	15.6828	22.2725	26.2663	107.69	108.784	172.831	148.905	894.883	823.747	1302.83	1479.29	0	62.2271	26.516	6.1439	3.60221	1436.17	906.51
slu-mir-2188-3p	2154.4	1850.57	1595.61	1313.32	1081.88	1139.64	896.268	769.15	27142.5	96125.3	17104.7	21570	427.999	761.418	4414.92	1777.12	5555.81	8364.87	14511.1
slu-mir-2188-5p	357.456	499.236	433.869	576.608	801.758	718.748	563.827	599.627	77912.6	64649.1	20257.4	21773.1	663.782	2245.36	2694.26	1148.91	3374.07	8942.73	8448.29
slu-mir-218a-3p	3.22032	2.6138	3.56361	2.50155	0.622483	2.59008	0.944434	1.14542	2.31236	1.07259	0	0.592191	10.2515	0.432133	0.576436	1.53598	0	0.8082	1.73994
slu-mir-218a-5p	5332.86	4480.06	7169.09	7285.15	5062.03	4659.56	4026.12	3771.87	263.609	113.694	278.421	354.13	269.101	1100.64	865.806	144.382	190.917	226.296	132.236
slu-mir-218b-3p	6.44065	13.069	7.12722	10.6316	2.48993	5.18017	0.944434	2.29084	0	0	0	0	5.12573	2.5928	0.576436	0	1.20074	0.8082	0
slu-mir-218b-5p	10933	7836.18	12224.1	13767.3	11258.2	9958.87	9874.06	9529.89	1045.19	454.777	979.014	1301.04	902.129	3894.81	3733.57	548.343	721.643	765.365	408.887
slu-mir-219abc-5p	1117.45	873.01	566.614	866.788	208.532	160.585	116.165	106.524	4.62472	1.07259	0.756579	0	0	3.45706	1.15287	3.07195	4.80295	0.8082	4.34986
slu-mir-219a-1-3p	103.05	115.007	48.9996	30.0186	5.60235	3.88513	1.88887	4.00897	124.867	1.07259	0.756579	2.36876	0	0	1.72931	3.07195	4.80295	2.4246	0.869971
slu-mir-219a-2-3p	492.709	350.25	241.434	171.982	25.5218	19.4256	9.44434	6.87252	9.24943	3.21776	0.756579	1.18438	5.12573	0	0	3.07195	3.60221	1.6164	1.73994
slu-mir-219b-3p	8456.57	7632.3	5391.74	5237.63	812.963	714.863	299.386	230.802	2.31236	13.9436	1.51316	0.592191	0	1.72853	3.45861	6.1439	2.40147	0.8082	1.73994
slu-mir-219c-3p	4431.17	3586.14	1902.08	1693.55	435.738	380.742	221.942	193.003	487.908	9.65329	0	2.96095	23.0658	0	1.72931	7.67988	7.20442	3.2328	1.73994
slu-mir-21-1-2-5p	147040	122174	101694	92860.1	86492.8	97226.6	117669	145239	182591	243840	158049	168249	324977	266245	289445	313066	255787	195733	300086
slu-mir-21-1-3p	249.575	185.58	122.054	127.579	157.488	156.7	128.443	111.106	64.746	87.9522	43.8816	54.4816	97.3889	82.1053	48.4206	113.662	79.2486	77.5872	123.536
slu-mir-21-2-3p	837.284	666.52	734.103	688.552	974.808	1064.52	1108.77	1265.12	548.029	509.479	1378.49	1266.7	2139.99	1435.98	1735.65	4392.89	3988.85	2705.85	11799.4
slu-mir-221-1-2-3p	13971.4	14130.2	13484.7	12408.3	11778	13037.2	12112.4	12381.4	4090.56	3463.38	5768.92	5645.35	16215.3	6314.33	7108.03	12111.2	10799.4	7728	10159.5
slu-mir-221-1-5p	468.557	616.857	563.05	514.694	458.77	383.332	418.384	385.434	217.362	360.389	250.428	204.306	407.496	238.105	197.717	460.793	336.206	260.24	377.568
slu-mir-221-2-5p	6.44065	18.2966	13.3635	11.8824	12.4497	6.47521	6.61104	9.16336	11.5618	1.07259	0.756579	1.18438	0	0	1.15287	6.1439	4.80295	4.041	0
slu-mir-222a-3p	10796.1	9082.96	8226.59	7055	5816.48	6168.28	5752.55	5974.51	1197.8	2463.73	2469.47	2237.3	5115.48	2301.54	3947.43	4033.47	3664.65	2321.96	3224.98
slu-mir-222a-5p	8266.57	9386.16	9345.56	7083.77	5964.63	6262.82	6939.7	6523.17	2575.97	7383.69	3442.44	3425.23	7780.86	4301.88	3756.06	5796.77	4406.7	3142.28	4170.64
slu-mir-222b-3p	4577.69	3850.13	3668.73	3505.3	3264.3	3558.77	3298.91	3384.72	841.698	1139.09	1764.34	1476.92	3928.87	1827.92	2867.19	2863.06	2731.68	1658.43	2355.88
slu-mir-222b-5p	6181.41	4670.86	9060.47	7155.69	3345.85	3400.78	2171.25	2079.51	460.159	1460.86	432.007	406.243	1096.91	314.593	275.536	520.696	353.017	299.842	271.431
slu-mir-22ab-3p	67659	62323.5	60523.4	50164.9	72696.7	68352.3	91434.5	96335.6	64100.9	279059	99933.5	106209	331866	78374.2	102075	95980	98536.1	104555	123599
slu-mir-22ab-5p	1888.72	1905.46	2711.91	2344.58	3673.27	4124.71	4351.95	4385.81	1683.4	1641.06	2980.92	3093.6	8798.32	3110.06	3581.97	2042.85	2358.25	2762.43	2594.25
slu-mir-22c-3p	194.83	230.015	204.907	202.626	301.904	271.959	381.551	418.078	406.975	715.416	469.836	487.965	1017.46	506.46	462.878	443.897	504.31	486.536	584.621
slu-mir-22c-5p	429.913	379.001	493.56	379.611	478.689	499.886	732.881	757.123	358.415	1360.04	721.777	742.607	584.334	435.59	714.204	513.016	569.149	677.271	692.497
slu-mir-23a-1-3-3p	1172.2	1097.8	1601.84	1867.41	3346.47	3503.09	5602.38	5819.88	5188.93	8040.11	11145.9	9986.11	4126.22	18131	16789.3	3687.88	3621.42	12648.3	6188.98
slu-mir-23a-1-5p	22.5423	26.138	21.3816	21.2632	34.859	42.7364	39.6662	57.271	41.6224	21.4517	33.2895	30.7939	10.2515	32.41	48.997	33.7915	28.8177	54.1494	41.7586
slu-mir-23a-2-5p	32.2032	65.3451	6.23631	5.62849	9.95973	5.18017	13.2221	15.4632	6.93707	5.36294	0.756579	4.73753	5.12573	5.61773	8.64654	7.67988	3.60221	0.8082	3.47989
slu-mir-23b-3p	434.744	418.208	527.414	595.37	997.218	1073.59	1239.1	1121.37	1667.21	3022.55	4144.54	2914.17	3890.43	5160.1	4290.41	1546.73	1318.41	4923.55	2185.37
slu-mir-23b-5p	28.9829	31.3656	11.5817	13.7585	13.6946	12.9504	8.49991	10.3088	30.0607	16.0888	7.56579	8.29067	12.8143	7.34626	20.7517	35.3274	46.8287	27.4788	14.7895
slu-mir-24ab-3p	1880.67	1249.4	1745.28	1594.74	3771	3859.22	5570.27	6890.85	7256.18	7004	13284.8	11637.1	7709.1	15535.6	13550.9	3008.98	3345.25	10491.2	6227.25
slu-mir-24a-1-5p	4.83049	10.4552	0.890902	0.625388	0	0	0	0	16.1865	10.7259	0.756579	0	2.56287	0	0.576436	6.1439	7.20442	3.2328	2.60991
slu-mir-24a-2-5p	53.1353	54.8898	81.963	80.0497	164.336	227.927	212.498	233.666	48.5595	34.3228	114.243	115.477	38.443	342.249	182.73	58.3671	67.2413	80.82	73.0776
slu-mir-24a-3-5p	43.4744	47.0484	50.7814	55.0342	94.6174	117.849	143.554	159.213	92.4943	96.5329	132.401	88.2364	53.8202	337.064	337.791	70.6549	72.0442	109.915	86.1272
slu-mir-24b-1-5p	28.9829	26.138	28.5089	20.0124	52.2886	50.5066	79.3325	92.779	55.4966	97.6054	223.947	171.143	143.521	206.127	227.116	79.8707	55.2339	265.089	144.415
slu-mir-24b-2-5p	106.271	52.276	80.1812	63.1642	136.324	150.225	290.886	268.028	328.355	424.745	697.566	783.468	99.9518	326.692	650.22	273.404	255.757	695.052	428.896
slu-mir-25-3p	33758.7	32609.8	24606.7	19944.3	11527.1	11681.3	10037.4	10690.2	22559.4	87076.9	22493.1	23703.6	10266.8	9370.37	13571.6	20728	22165.6	16029.8	17963.2
slu-mir-25-5p	569.997	405.139	349.234	315.821	293.19	330.236	168.109	176.395	55.4966	68.6456	93.8158	69.2863	71.7603	43.2133	72.0545	207.357	160.899	56.574	83.5172
slu-mir-26a-1-3p	80.5081	117.621	104.236	110.068	181.143	172.241	115.221	111.678	41.6224	27.8873	65.8224	78.1692	41.0059	50.5596	49.5735	87.5506	75.6464	61.4232	64.3779
slu-mir-26a-1-3-5p	93590.7	73160.3	87163.2	79161.6	87238.5	87965.7	131131	142807	194351	173451	150518	151302	193701	205820	139733	110242	118083	132088	105119
slu-mir-26a-2-3p	67.6268	41.8208	47.2178	58.1611	56.646	46.6215	33.0552	35.508	36.9977	17.1614	19.6711	29.6095	41.0059	16.4211	22.481	43.0073	26.4162	28.287	17.3994
slu-mir-26a-3-3p	111.101	62.7313	115.817	158.849	113.914	113.964	109.554	151.768	154.928	66.5004	82.4671	88.2364	128.143	113.219	77.8188	69.1189	100.862	78.3954	72.2076
slu-mir-26b-3p	264.067	135.918	180.853	178.861	168.07	183.896	135.054	117.978	120.243	105.114	189.901	165.813	123.018	77.7839	136.039	225.788	212.53	160.024	173.994
slu-mir-26b-5p	13047.1	9817.44	10689.9	11254.5	12411.7	13530.6	19889.8	18879.4	42110.4	25224	30408.4	27167.9	53430.6	51357.7	33848.9	25574	29302.8	31734.8	26774.2
slu-mir-27a-3p	3186.51	2966.67	3282.97	4305.17	8650.65	8266.25	18047.2	17431.6	23708.6	12523.5	36990.7	36118.3	8613.8	43247.4	35371.2	18754.3	18391.7	46379.3	25911.2
slu-mir-27a-5p	582.879	339.794	425.851	341.462	545.918	577.589	1092.71	948.981	564.215	2152.68	823.915	903.091	74.3231	515.102	626.009	334.843	465.886	726.571	563.741
slu-mir-27b-3p	9743.09	10740.1	14080.7	13971.8	26319.2	23822.3	30339.9	30436.1	31235.3	36532.3	52082.9	39312.6	60634.9	59121.8	49648.4	13184.8	12263.1	58011	31767.9
slu-mir-27b-5p	299.49	206.49	377.742	308.316	562.725	556.868	606.327	545.22	753.829	2222.4	1392.11	1119.24	1214.8	932.111	997.234	230.396	182.512	1351.31	695.977
slu-mir-27c-3p	2373.38	2281.85	3162.7	2834.26	4059.83	4070.32	5448.44	4657.28	4541.47	6551.36	9113.75	6830.33	13183.4	17289.2	19401.7	17141.5	14263.6	14476.5	10440.5
slu-mir-27c-5p	46.6947	52.276	61.4722	33.1456	24.8993	27.1959	27.3886	18.8994	6.93707	24.6695	18.9145	25.4642	5.12573	39.7562	57.0671	122.878	91.256	45.2592	36.5388
slu-mir-27d-3p	3527.86	2992.8	4419.76	4434.63	8397.3	8183.37	12131.3	12580.7	4865.2	4518.81	9897.57	8856.21	6929.99	25030.4	25296.9	3548.1	3724.69	7209.95	6251.61
slu-mir-27d-5p	32.2032	26.138	24.9453	15.6347	23.0319	25.9008	21.722	17.1813	11.5618	6.43552	7.56579	8.29067	5.12573	24.6316	14.4109	3.07195	4.80295	11.3148	3.47989
slu-mir-27e-3p	516.862	399.912	688.667	732.955	1634.64	1543.69	2594.36	2686.58	1577.03	1363.26	3113.32	2244.4	3339.42	17303.9	19592.5	1254.89	968.995	3610.23	2464.63
slu-mir-27e-5p	581.268	441.733	788.448	629.766	611.278	673.422	1184.32	1452.97	184.989	748.666	338.948	286.028	2.56287	1280.41	1664.75	84.4786	32.4199	234.378	218.363
slu-mir-29ab-3p	11.2711	36.5932	6.23631	22.514	28.6342	25.9008	49.1106	32.6445	161.865	62.2101	151.316	142.126	1335.25	572.576	400.623	399.354	504.31	507.549	518.503
slu-mir-29a-1-5p	1.61016	7.84141	2.67271	1.25078	0	2.59008	0.944434	2.29084	43.9348	10.7259	5.29606	10.0672	102.515	15.5568	6.91723	10.7518	12.0074	4.041	20.0093
slu-mir-29a-2-5p	1.61016	7.84141	1.7818	0	0.622483	0	0	1.14542	2.31236	1.07259	0	1.77657	5.12573	3.45706	1.72931	3.07195	2.40147	4.8492	3.47989
slu-mir-29a-3-5p	3.22032	7.84141	1.7818	0	0.622483	1.29504	0	0	4.62472	1.07259	1.51316	2.36876	7.6886	4.75346	2.30574	6.1439	6.00368	3.2328	3.47989
slu-mir-29b-5p	218.982	169.897	193.326	176.985	209.154	176.126	282.386	255.429	221.986	420.454	578.783	817.815	2088.74	652.953	936.132	491.512	525.923	783.954	849.092
slu-mir-29c-1-2-3p	22.5423	33.9794	26.7271	22.514	25.5218	41.4413	49.1106	40.0897	57.8089	26.8147	170.987	166.998	1506.97	633.507	536.085	488.44	540.332	547.151	588.101
slu-mir-29c-1-5p	54.7455	26.138	48.1087	37.5233	29.8792	23.3108	26.4442	22.3357	138.741	17.1614	41.6119	40.269	71.7603	25.0637	36.8919	41.4713	40.8251	27.4788	53.9382
slu-mir-29c-2-5p	27.3727	7.84141	24.0544	21.8886	11.8272	15.5405	23.6109	23.4811	11.5618	12.871	23.454	39.6768	66.6345	35.0028	54.7614	10.7518	16.8103	20.205	28.7091
slu-mir-29d-3p	6.44065	0	1.7818	2.50155	2.48993	2.59008	11.3332	8.01794	4.62472	2.14517	4.53948	8.29067	64.0717	118.837	212.705	21.5037	36.0221	31.5198	46.9784
slu-mir-29d-5p	170.677	57.5036	44.5451	35.6471	32.3691	22.0157	78.388	71.016	23.1236	65.4278	9.83553	15.397	197.341	224.709	455.384	49.1512	45.628	35.5608	53.0682
slu-mir-301ab-3p	473.388	452.188	414.269	492.806	359.173	303.04	270.108	265.165	46.2472	26.8147	45.3948	34.9393	15.3772	34.5706	10.3758	49.1512	22.814	42.0264	13.9195
slu-mir-301a-5p	11438.6	9958.59	11130.9	9639.11	4458.85	4493.8	1554.54	1523.98	73.9955	55.7745	35.5592	32.5705	66.6345	63.9557	61.1022	24.5756	20.4125	23.4378	30.449
slu-mir-301b-5p	5796.58	3228.05	3462.94	2777.97	2119.55	2320.71	855.657	991.934	131.804	196.283	123.322	101.857	58.9459	48.3989	63.4079	135.166	98.4604	102.641	112.226
slu-mir-30a-1-2-3p	11802.5	12345	11405.3	9674.13	6375.47	6440.24	6815.98	7127.95	11265.8	30356.4	20022.1	20235.2	9067.42	15301.8	15991.5	8712.05	9804.02	15884.4	13369.7
slu-mir-30b-3p	988.639	1134.39	846.357	926.2	753.204	792.566	569.494	491.385	249.735	199.501	335.921	360.052	317.795	322.371	322.804	473.08	353.017	362.073	319.279
slu-mir-30b-5p	28071.6	25312.1	25779.1	21993.7	19065.4	19640.6	20538.6	21548.8	17601.7	73534.4	29004.2	29690.1	30262.3	17399.4	23193.5	18855.6	19766.5	21739	22655.8
slu-mir-30c-3p	1210.84	886.079	1099.37	874.293	596.961	597.014	409.884	383.143	390.788	633.899	572.731	543.039	838.057	548.377	773.577	503.8	548.737	539.877	703.807
slu-mir-30c-5p	37978.9	34622.4	44194.1	43465.1	28788	28384.7	31961.5	33727.5	30851.5	77096.5	53743.6	50545.9	46262.3	52868.4	49175.7	34883.5	34576.4	36962.2	35545.3
slu-mir-30d-3p	156.186	101.938	155.908	132.582	118.894	110.079	96.3323	72.1615	67.0584	106.186	86.25	64.5488	79.4489	105.44	126.239	53.7591	46.8287	36.369	46.9784
slu-mir-30d-5p	22577.7	18610.3	21365.6	18141.3	13424.5	13298.8	12636.5	13899.1	21160.4	60546.5	48645.8	49944.8	23022.2	39934.7	31920.7	18001.6	20713.9	35105	26690.7
slu-mir-30-1-2-5p	21326.6	22661.7	20497.9	21687.8	17090.9	17462.3	19776.5	17875.4	27690.5	30999.9	24994.4	27260.3	34106.6	37664.3	21009.9	19826.4	17820.1	18805.2	16822.6
slu-mir-31-3p	6.44065	10.4552	6.23631	9.38082	103.332	119.144	63.2771	85.3338	2.31236	4.29035	2.26974	2.36876	0	21.6066	13.8345	12.2878	7.20442	0	19.1394
slu-mir-31-5p	333.303	214.332	134.526	140.712	3228.82	3556.18	1424.21	1665.44	55.4966	96.5329	54.4737	46.1909	133.269	450.283	409.269	258.044	122.475	66.2724	358.428
slu-mir-338ab-3p	25.7626	39.207	24.9453	30.0186	134.456	142.455	346.607	323.008	427.786	172.687	731.612	631.275	466.442	922.604	651.372	1198.06	1679.83	825.98	568.961
slu-mir-338a-5p	78.8979	196.035	114.035	76.2974	186.122	173.536	198.331	170.095	39.3101	8.5807	10.5921	10.6594	0	5.61773	6.91723	21.5037	12.0074	8.082	13.0496
slu-mir-338b-5p	148.135	182.966	283.307	321.45	262.688	261.598	162.443	165.513	32.373	34.3228	89.2764	68.6941	20.5029	11.6676	19.5988	52.2232	60.0368	53.3412	60.898
slu-mir-33-3p	96.6097	81.0279	306.47	222.013	693.446	651.406	227.609	163.222	11.5618	13.9436	23.454	27.2408	189.652	13.8283	19.5988	18.4317	22.814	11.3148	13.0496
slu-mir-33-5p	19.3219	7.84141	18.7089	26.8917	75.3204	59.5719	41.5551	56.6983	64.746	45.0487	46.9079	62.18	112.766	44.5097	49.5735	67.5829	70.8435	46.0674	53.0682
slu-mir-34-3p	3.22032	2.6138	1.7818	1.25078	0.622483	3.88513	0.944434	1.14542	0	1.07259	0	1.18438	2.56287	0	0	1.53598	0	1.6164	1.73994
slu-mir-34-5p	418.642	253.539	122.944	175.109	212.267	177.421	186.998	155.204	41.6224	45.0487	63.5527	68.1019	320.358	56.6094	31.704	55.2951	40.8251	110.723	88.7371
slu-mir-363-3p	1373.47	1150.07	689.558	740.46	197.95	172.241	57.6105	50.9712	27.7483	15.0162	12.8618	8.88286	2.56287	2.5928	1.72931	15.3598	16.8103	13.7394	10.4397
slu-mir-363-5p	17.7118	18.2966	9.79992	8.75543	6.84731	3.88513	1.88887	0	9.24943	1.07259	0	0.592191	0	1.2964	0	12.2878	4.80295	4.041	2.60991
slu-mir-365-3p	132.033	104.552	140.762	181.988	280.117	314.695	313.552	466.186	238.173	81.5166	63.5527	68.1019	486.945	583.379	334.333	115.198	82.8509	42.0264	105.267
slu-mir-365-5p	112.711	60.1175	60.5813	46.9041	48.5537	60.867	59.4994	61.28	20.8112	3.21776	3.7829	2.36876	5.12573	8.21053	7.49366	12.2878	12.0074	1.6164	6.0898
slu-mir-375-3p	12380.5	12867.7	11227.1	9354.56	3756.69	4076.79	5031	4889.23	665.959	263.856	50.6908	10.0672	33.3173	15075	29182.1	1471.46	1083.06	2.4246	29.579
slu-mir-375-5p	6.44065	15.6828	3.56361	1.87616	3.11242	1.29504	4.72217	4.00897	4.62472	2.14517	0	0	0	4.75346	8.64654	0	1.20074	0	0
slu-mir-429-3p	9165.04	6341.08	6138.31	7963.69	6878.44	6016.76	6156.77	7005.39	527.218	93.3151	89.2764	74.616	4215.92	9696.2	8442.48	43.0073	43.2265	17.7804	26.0991
slu-mir-429-5p	1.61016	0	1.7818	0	1.24497	0	1.88887	0.57271	4.62472	0	0.756579	0	2.56287	1.72853	0	0	0	0	0
slu-mir-430a-3p	37.0337	20.9104	10.6908	8.13005	0	0	0	0	4.62472	0	0	0	0	0	0	0	2.40147	0.8082	1.73994
slu-mir-430a-5p	2798.46	1662.38	1025.43	1048.15	63.4933	36.2612	4.72217	5.15439	13.8741	7.50811	1.51316	2.36876	2.56287	0	0	19.9677	8.40516	2.4246	3.47989
slu-mir-430bc-1-3p	35.4236	20.9104	14.2544	12.5078	0	0	0	0.57271	0	0	0	0	0	0	0	3.07195	2.40147	0	0
slu-mir-430bc-2-3p	2457.11	1918.53	534.541	595.995	17.4295	7.77025	3.77774	1.14542	4.62472	0	0	0	7.6886	0	0	0	0	0	0
slu-mir-430bc-3-3p	6092.85	4961	1341.7	1494.68	24.8993	29.786	3.77774	4.58168	4.62472	6.43552	1.51316	1.18438	0	0.432133	1.72931	6.1439	0	1.6164	1.73994
slu-mir-430b-1-4-5p	8524.2	6673.04	3104.79	2997.49	169.315	132.094	11.3332	15.4632	34.6854	17.1614	1.51316	2.36876	15.3772	1.72853	2.30574	9.21585	9.6059	8.8902	10.4397
slu-mir-430b-2-3p	3262.19	3000.64	1001.37	1046.9	16.1846	12.9504	0.944434	1.14542	4.62472	4.29035	0	0	5.12573	0	0	0	1.20074	0.8082	0.869971
slu-mir-430c-1-3-5p	3022.27	2799.38	1412.08	1263.28	58.5134	46.6215	5.66661	5.7271	27.7483	5.36294	1.51316	1.18438	0	0	0.576436	0	2.40147	2.4246	0
slu-mir-430d-1-2-3p	18198	14935.3	5169.01	5427.12	97.1074	67.3422	13.2221	8.01794	11.5618	7.50811	4.53948	7.69848	7.6886	2.5928	0	6.1439	3.60221	4.8492	3.47989
slu-mir-430d-1-5p	714.912	577.65	342.997	429.016	34.2366	16.8355	5.66661	8.01794	6.93707	4.29035	3.7829	1.18438	0	1.2964	0.576436	6.1439	0	3.2328	1.73994
slu-mir-430d-2-5p	86.9487	83.6417	48.1087	58.7865	1.86745	0	0	0	4.62472	0	0.756579	0	0	0	0	3.07195	1.20074	1.6164	0.869971
slu-mir-449-3p	64.4065	115.007	13.3635	18.1363	42.3288	23.3108	11.3332	10.3088	23.1236	31.105	3.7829	2.96095	740.668	1.2964	6.91723	78.3347	19.2118	5.6574	55.6782
slu-mir-449-5p	120.762	162.056	155.017	180.112	117.649	146.34	149.221	156.35	6.93707	0	1.51316	0.592191	0	39.7562	49.5735	3.07195	6.00368	1.6164	1.73994
slu-mir-456-3p	8939.62	6895.21	6514.27	5228.87	5508.97	5490.98	4872.34	5708.77	1468.35	5548.49	1957.27	1948.31	927.758	602.825	918.262	2394.59	2017.24	2002.72	2275.84
slu-mir-456-5p	3.22032	2.6138	0.890902	1.87616	4.35738	3.88513	2.8333	1.71813	4.62472	0	1.51316	1.77657	2.56287	0.432133	0	4.60793	1.20074	0.8082	3.47989
slu-mir-457-3p	180.338	120.235	132.744	148.217	423.911	385.922	103.888	113.969	108.681	123.348	139.211	185.356	46.1316	51.4238	61.1022	595.958	397.444	95.3676	184.434
slu-mir-457-5p	207.711	203.877	125.617	206.378	226.584	212.387	264.442	235.384	2120.43	1939.24	1650.86	1374.47	261.412	490.039	340.097	1377.77	1210.34	1339.99	1256.24
slu-mir-459-3p	217.372	216.946	460.596	375.858	1373.82	1285.98	1150.32	1234.19	9.24943	3.21776	0	0	0	0.432133	1.15287	1.53598	1.20074	1.6164	4.34986
slu-mir-459-5p	75.6776	81.0279	145.217	190.743	1123.58	1025.67	995.434	969.025	18.4989	2.14517	0.756579	1.18438	15.3772	0.864266	0.576436	36.8634	20.4125	3.2328	5.21983
slu-mir-460-3p	3.22032	2.6138	0	1.87616	6.22483	3.88513	10.3888	10.3088	0	0	1.51316	1.18438	110.203	24.1994	10.9523	7.67988	3.60221	3.2328	0
slu-mir-460-5p	57.9658	86.2555	103.345	135.084	399.012	339.301	694.159	747.959	41.6224	5.36294	13.6184	26.0564	3990.38	1164.6	734.379	124.414	117.672	23.4378	20.0093
slu-mir-462-3p	16.1016	15.6828	13.3635	11.257	7.4698	14.2455	9.44434	9.16336	9.24943	66.5004	31.7763	26.0564	10.2515	35.4349	27.6689	36.8634	32.4199	16.164	41.7586
slu-mir-462-5p	293.049	198.649	155.908	138.836	318.711	388.513	1870.92	2180.88	3810.77	9837.77	16400.4	17579.8	3675.15	64186.4	68999.4	22993.6	36482	35066.2	70855.7
slu-mir-489-3p	85.3386	133.304	287.761	261.412	478.067	550.393	718.714	725.624	115.618	34.3228	12.8618	16.5813	30.7544	77.7839	81.8539	29.1835	24.0147	11.3148	87.8671
slu-mir-489-5p	6.44065	15.6828	13.3635	8.75543	32.9916	28.4909	50.9994	42.9533	11.5618	4.29035	3.02632	2.96095	12.8143	26.7922	9.79941	6.1439	4.80295	3.2328	13.0496
slu-mir-551-3p	470.167	331.953	286.87	255.158	219.737	264.189	322.052	377.989	6.93707	9.65329	12.8618	8.88286	102.515	10.8033	27.0925	1322.47	1371.24	4.8492	3.47989
slu-mir-551-5p	8.05081	10.4552	6.23631	6.87927	11.8272	9.06529	7.55547	10.3088	20.8112	0	1.51316	1.18438	5.12573	0	0.576436	23.0396	18.0111	0.8082	1.73994
slu-mir-7132-3p	114.321	162.056	114.926	115.071	111.424	102.308	244.608	234.238	1683.4	3550.26	7078.56	6981.93	215.281	2419.94	2180.66	10980.7	11822.5	9982.88	13245.3
slu-mir-7132-5p	103.05	109.78	77.5085	84.4274	103.955	147.635	160.554	188.422	684.458	839.836	3933.46	3920.9	192.215	1172.81	1454.92	6088.61	6404.73	5578.19	5576.52
slu-mir-722-1-2-3p	222.202	284.904	569.286	713.568	2841.64	2694.98	3862.74	3792.49	1165.43	213.445	179.309	174.696	110834	1200.47	1148.26	422.393	434.667	27.4788	33.0589
slu-mir-722-1-2-5p	4.83049	0	0	0.625388	5.60235	0	2.8333	8.01794	6.93707	2.14517	0	0	158.898	6.91413	2.30574	0	3.60221	0.8082	0
slu-mir-724-1-2-3p	40.254	52.276	8.01812	9.38082	8.71476	2.59008	3.77774	10.8815	20.8112	2.14517	1.51316	2.36876	2.56287	3.02493	4.61149	9.21585	4.80295	1.6164	6.95977
slu-mir-724-1-2-5p	2044.91	2271.39	5884.41	5036.25	6049.91	5740.92	6128.43	5191.62	36.9977	41.8309	60.5263	56.8503	15.3772	703.08	1615.75	41.4713	87.6538	124.463	315.8
slu-mir-725-3p	27025	23477.2	15895.5	15901.1	13882.6	13236.6	23643	22908.4	261.296	240.26	157.368	39.0846	192.215	77116.3	49791.9	254.972	196.921	95.3676	107.876
slu-mir-725-5p	1020.84	784.141	694.013	613.506	565.837	591.834	679.048	583.019	20.8112	11.7985	4.53948	1.77657	41.0059	746.726	756.284	6.1439	13.2081	3.2328	12.1796
slu-mir-726-3p	27.3727	26.138	79.2903	64.415	607.543	664.356	915.157	900.873	124.867	167.324	8.32237	2.36876	0	0.432133	0.576436	0	2.40147	1.6164	2.60991
slu-mir-726-5p	20.9321	41.8208	75.7267	67.5419	377.847	414.413	779.158	826.993	145.679	183.412	12.1053	12.436	0	0.864266	1.15287	1.53598	1.20074	2.4246	1.73994
slu-mir-730-3p	3.22032	0	15.1453	10.0062	13.6946	11.6554	16.0554	17.1813	62.4337	62.2101	248.915	318.599	35.8801	15.5568	5.18792	7.67988	3.60221	150.325	46.9784
slu-mir-730-5p	48.3049	36.5932	93.5447	103.189	239.033	211.092	258.775	258.292	850.948	678.948	3668.65	4466.3	756.046	175.878	93.959	13.8238	63.6391	2783.44	891.721
slu-mir-731-3p	3.22032	7.84141	2.67271	6.25388	17.4295	23.3108	65.166	79.034	141.054	143.727	525.823	582.716	197.341	2305	2555.92	1113.58	2068.87	1567.91	2943.98
slu-mir-731-5p	199.66	135.918	106.908	95.059	232.809	284.909	1251.38	1294.9	2196.74	3636.07	8962.44	9862.94	2075.92	14787.6	38933.6	10945.4	17201.8	17246.2	36140.3
slu-mir-734-3p	512.031	891.307	3022.83	2826.75	4103.41	3907.14	4287.73	3660.19	16.1865	3.21776	9.83553	18.9501	7.6886	162.482	126.816	138.238	857.326	6.4656	7.82974
slu-mir-734-5p	61.1861	99.3245	224.507	188.867	300.037	378.152	358.885	373.98	32.373	1.07259	0.756579	2.96095	0	22.903	27.0925	30.7195	160.899	4.041	3.47989
slu-mir-737-3p	109.491	130.69	172.835	158.223	120.139	119.144	108.61	150.623	314.481	390.422	217.138	223.848	312.67	203.967	179.272	141.31	168.103	177.804	227.932
slu-mir-737-5p	489.489	611.63	814.284	893.68	906.958	857.318	818.824	823.557	758.453	686.456	1007.01	998.434	2834.53	559.18	1003.57	626.678	695.227	978.73	1016.13
slu-mir-7ab-5p	51048.6	56173.2	69134	55164.2	41860.7	40529.6	34137.5	31791.7	2691.58	9955.76	1643.29	1953.05	2034.92	658.571	898.087	2632.66	1885.16	1225.23	1264.07
slu-mir-7a-1-2-3p	959.656	956.652	1312.3	1098.18	1630.91	2012.5	1393.98	1790.29	196.55	596.359	399.474	406.243	312.67	471.025	496.888	457.721	402.247	353.183	293.18
slu-mir-7a-1-3p	70.8471	67.9589	65.9267	83.802	29.8792	20.7207	28.333	22.9084	23.1236	8.5807	4.53948	2.36876	10.2515	2.5928	1.72931	26.1116	19.2118	8.082	8.69971
slu-mir-7a-2-3p	4.83049	7.84141	1.7818	1.25078	2.48993	5.18017	0	0.57271	124.867	0	3.7829	1.18438	12.8143	0	0	3.07195	8.40516	1.6164	0.869971
slu-mir-7b-3p	85.3386	104.552	163.035	143.839	39.8389	37.5562	39.6662	40.0897	4.62472	8.5807	3.02632	1.18438	0	0.864266	1.72931	12.2878	15.6096	3.2328	2.60991
slu-mir-8159-3p	19.3219	23.5242	57.0177	71.9196	161.223	159.29	99.1656	84.1884	97.119	7.50811	4.53948	0.592191	12.8143	0.432133	0	3.07195	2.40147	0	0.869971
slu-mir-8159-5p	1880.67	2786.31	5265.23	4666.02	24084.5	24640.8	21397.1	23105.4	155765	8848.85	5610.04	2285.86	25536.4	10.3712	161.402	27.6476	219.735	170.53	53.9382
slu-mir-92a-1-2-3p	60468	72391.9	53401.5	52134.2	26512.2	25574.5	19015.2	18788.9	32946.5	112756	49351.7	43568.7	25679.9	33148.5	37210.1	44841.3	51224.6	36782	43180.2
slu-mir-92a-1-5p	1357.37	961.879	685.994	494.682	504.211	559.458	272.941	281.201	143.366	160.888	109.704	103.633	51.2573	81.6731	76.0895	399.354	290.578	97.7922	130.496
slu-mir-92a-2-5p	320.422	182.966	236.089	165.102	194.215	221.452	100.11	97.3607	36.9977	39.6857	57.5	45.5987	46.1316	20.3102	57.6436	101.374	86.4531	40.41	61.768
slu-mir-92b-3p	1703.55	1427.14	1450.39	1316.44	972.941	924.66	679.048	626.545	129.492	313.196	146.776	127.913	92.2632	87.723	94.5355	132.094	153.694	108.299	139.195
slu-mir-92b-5p	128.813	81.0279	96.2174	73.1704	52.9111	49.2116	16.9998	14.3178	0	1.07259	0.756579	0	0	0	0	0	0	1.6164	0
slu-mir-93-3p	25.7626	18.2966	8.01812	16.2601	17.4295	14.2455	9.44434	13.1723	30.0607	8.5807	9.07895	10.6594	15.3772	9.93906	7.49366	30.7195	36.0221	12.123	8.69971
slu-mir-93-5p	6488.95	6445.64	4956.98	4657.89	2992.9	2864.63	1892.65	1930.03	2046.44	1596.01	2094.21	1996.87	2393.72	1519.81	1390.36	3122.64	2980.23	1618.02	1899.15
slu-mir-96-1-2-5p	4865.91	4770.19	5816.7	6858.01	5885.58	6383.26	6916.09	6044.95	57.8089	41.8309	34.0461	42.6377	17.9401	448.122	431.174	9.21585	22.814	25.0542	24.3592
slu-mir-96-1-3p	41.8642	47.0484	66.8176	63.1642	31.1242	36.2612	28.333	18.8994	0	0	0	0	2.56287	0	0.576436	4.60793	1.20074	1.6164	1.73994
slu-mir-96-2-3p	148.135	245.697	299.343	347.716	186.745	180.011	114.277	107.669	0	0	0	0	0	8.64266	6.91723	3.07195	2.40147	1.6164	0
slu-mir-99a-100b-3p	6641.92	7658.44	8548.2	8123.79	6101.58	6710.91	10233.9	10232.6	7052.69	26431.8	17668.4	16024.1	19283	10863.8	13225.2	13054.3	14930	23308.5	16911.4
slu-mir-99a-5p	6.44065	5.2276	8.01812	9.38082	24.8993	29.786	52.8883	59.5618	69.3707	204.864	121.053	97.7115	38.443	94.6371	89.924	135.166	152.494	145.476	123.536
slu-mir-99b-3p	379.998	418.208	258.362	400.874	189.235	151.52	125.61	100.224	30.0607	16.0888	16.6447	25.4642	82.0117	225.573	123.357	52.2232	50.431	28.287	34.7989
slu-mir-99b-5p	59735.4	52210.7	69708.6	61331.2	33447.3	33375.8	32991.9	33825.4	5355.42	5909.96	17116.9	18174.9	15372.1	75965.9	90614	27851.8	37665.9	22798.5	24332.2
slu-mir-9-1-2-3p	11412.8	12117.6	15755.6	18582.2	9723.18	8226.11	6119.93	6766	13.8741	17.1614	15.8882	18.9501	7.6886	15.5568	14.4109	47.6152	21.6133	4.8492	9.56968
slu-mir-9-1-4-5p	577626	767028	716639	659138	273826	250816	182888	171932	182.676	834.473	153.586	153.377	76.886	154.704	202.329	370.17	212.53	105.874	142.675
slu-mir-9-3-3p	36502.4	42795.8	48274.4	35717.8	12323.3	11268.2	6767.82	6363.38	27.7483	122.275	46.9079	50.3362	5.12573	12.0997	13.8345	0	3.60221	30.7116	47.8484
slu-mir-9-4-3p	23584	30226	34137.6	26023.7	10981.8	10028.8	5702.49	5407.53	23.1236	67.573	3.7829	5.32972	2.56287	7.77839	10.3758	7.67988	4.80295	8.8902	13.9195
slu-mir-nov1-3p	82.1182	88.8693	69.4903	41.2756	131.966	133.389	137.887	146.614	1366.6	7522.06	1271.81	1346.64	561.268	66.9806	72.6309	631.286	567.949	522.097	472.394
slu-mir-nov1-5p	6.44065	15.6828	11.5817	7.50466	17.4295	7.77025	27.3886	12.0269	263.609	316.413	198.98	260.564	125.58	8.21053	13.8345	86.0146	84.0516	127.696	89.607
slu-mir-nov2ab-3p	1012.79	488.781	304.688	245.778	17.4295	9.06529	39.6662	26.9174	0	3.21776	0	0	0	0	0.576436	0	0	24.246	3.47989
slu-mir-nov2ab-5p	2352.45	883.465	632.54	483.425	32.3691	33.6711	2.8333	6.87252	2.31236	5.36294	0	0	0	0	0	4.60793	1.20074	25.0542	1.73994
slu-mir-nov3-3p	77.2878	94.0969	30.2907	32.5202	26.1443	36.2612	26.4442	49.8258	226.611	404.365	456.974	287.213	35.8801	65.6842	59.9493	359.418	244.95	207.707	184.434
slu-mir-nov3-5p	38.6439	62.7313	21.3816	17.5109	16.1846	18.1306	16.9998	28.6355	152.616	207.009	258.75	163.445	25.6287	38.0277	31.704	218.109	133.282	113.956	99.1767
slu-mir-nov4-3p	4.83049	0	1.7818	2.50155	1.86745	3.88513	3.77774	2.29084	11.5618	6.43552	0.756579	5.92191	5.12573	2.16066	1.72931	4.60793	4.80295	7.2738	5.21983
slu-mir-nov4-5p	714.912	844.258	645.904	464.663	636.8	709.683	653.548	723.905	994.314	2203.09	594.671	833.805	535.639	288.665	419.069	617.462	482.696	562.507	448.905
slu-mir-nov5-3p	6.44065	20.9104	0.890902	1.25078	4.35738	5.18017	3.77774	2.29084	57.8089	127.638	24.2105	36.7158	0	3.45706	12.1052	9.21585	16.8103	19.3968	26.0991
slu-mir-nov5-5p	12.8813	20.9104	5.34541	2.50155	4.97986	5.18017	7.55547	5.7271	83.2449	392.567	57.5	75.8004	0	5.1856	17.8695	19.9677	37.2228	53.3412	71.3376
slu-mir-nov6-3p	9.66097	13.069	3.56361	2.50155	2.48993	12.9504	5.66661	14.8905	2067.25	4067.25	0.756579	120.807	33.3173	37.1634	44.962	67.5829	50.431	150.325	99.1767
slu-mir-nov6-5p	3.22032	18.2966	5.34541	2.50155	4.97986	0	3.77774	6.87252	1577.03	2235.27	0.756579	230.954	117.892	192.731	307.817	291.835	288.177	770.214	650.739
slu-mir-nov7-3p	462.116	182.966	298.452	199.499	107.69	137.274	109.554	111.678	143.366	429.035	136.941	82.3145	87.1375	27.2244	74.9366	190.461	176.508	203.666	231.412
slu-mir-nov7-5p	1494.23	961.879	1166.19	856.782	508.569	481.756	322.997	351.071	536.467	2060.44	554.573	261.748	399.807	193.596	348.744	543.735	434.667	525.33	820.383
