# Supplementary material for: The Discovery and Characterization of Conserved and Novel miRNAs in the Different Developmental Stages and Organs of Pikeperch (Sander lucioperca)
Source: Int J Mol Sci. 2023 Dec 22;25(1):189. doi: 10.3390/ijms25010189 (PMC10778745; doi:10.3390/ijms25010189)
Supplement: Supplementary file 1 [file ijms-25-00189-s001.zip › Table S4_miRNA Cluster in pikeperch.xlsx]

## Sheet: Tabelle3
Table S4: conserved and novel miRNA Cluster in pikeperch
Cluster	Groups1	Clustered miRNAs	Chromosome	Start	Stop	Strand
1		slu-mir-106, slu-mir-93, slu-mir-25	CM024490.1	26091217	26091989	+
2		slu-mir-145, slu-mir-143	CM024490.1	1508744	1509498	-
3		slu-mir-192, slu-mir-194b	CM024502.1	8247634	8247880	-
4		slu-mir-429, slu-mir-200a, slu-mir-200b	CM024501.1	12089211	12090836	-
5		slu-mir-430a, slu-mir-430b-1, slu-mir-430b-4, slu-mir-430b-3, slu-mir-430b-4, slu-mir-430d-1, slu-mir-430b-2, slu-mir-430b-3, slu-mir-430b-3, slu-mir-430c-1, slu-mir-430d-2, slu-mir-430c-3, slu-mir-430c-2	CM024504.1	1873632	1898132	-
6		slu-mir-731, slu-mir-462	CM024501.1	10116629	10117245	-
7	I	slu-let-7a-1, slu-mir-125b-1	CM024499.1	29470417	29476527	+
8		slu-let-7a-2, slu-mir-125b-2	CM024505.1	14048318	14052798	+
9		slu-let-7c-1, slu-let-7b-1	CM024495.1	11426334	11426734	-
10		slu-let-7c-2, slu-let-7d-1	CM024495.1	557823	558072	+
11		slu-let-7c-3, slu-let-7b-2	CM024501.1	36413888	36414238	-
12		slu-let-7f-1, slu-let-7e-1	CM024501.1	4326083	4326851	-
13	II	slu-mir-96-2, slu-mir-182, slu-mir-183-2	CM024509.1	10609472	10610278	-
14		slu-mir-96-1, slu-mir-183-1	CM024496.1	16114864	16115102	-
15	III	slu-mir-125a-1, slu-mir-100a-1	CM024494.1	34984879	34992392	+
16		slu-mir-125a-2, slu-mir-100a-2	CM024502.1	11777330	11782896	+
17		slu-mir-125a-3, slu-mir-99b	CM024502.1	3914001	3923305	-
18	IV	slu-mir-130a, slu-mir-301a	CM024490.1	10120822	10121393	-
19		slu-mir-130b, slu-mir-301b	CM024491.1	31424868	31425305	+
20	V	slu-mir-132a, slu-mir-212a	CM024494.1	13426827	13427166	-
21		slu-mir-132b, slu-mir-212b	CM024502.1	17591447	17591898	-
22	VI	slu-mir-133a-2, slu-mir-1-1	CM024498.1	8778167	8781732	+
23		slu-mir-133b, slu-mir-206	CM024508.1	18079521	18080606	+
24	VII	slu-mir-15b, slu-mir-16	CM024494.1	12374600	12374900	+
25		slu-mir-15c, slu-mir-457	CM024506.1	29836060	29838079	+
26	VIII	slu-mir-181a-4, slu-mir-181b-2	CM024500.1	2098092	2098393	+
27		slu-mir-181b-1, slu-mir-181a-2	CM024491.1	43628703	43629320	-
28	IX	slu-mir-199-2, slu-mir-214a	CM024498.1	2441524	2443415	+
29		slu-mir-199-3, slu-mir-214b	CM024500.1	27651886	27654603	+
30	X	slu-mir-19a, slu-mir-363	CM024490.1	50758670	50759050	+
31		slu-mir-19b-1, slu-mir-17, slu-mir-19d, slu-mir-19b-1, slu-mir-92a-2	CM024497.1	20268179	20269117	+
32		slu-mir-19c, slu-mir-19b-2, slu-mir-92a-1	CM024492.1	21462943	21463546	+
33	XI	slu-mir-216a-2, slu-mir-216c	CM024504.1	20497639	20498466	+
34		slu-mir-216b, slu-mir-216a-1	CM024493.1	42110455	42111073	-
35	XII	slu-mir-222a, slu-mir-221-1	CM024497.1	34120282	34120881	+
36		slu-mir-222b, slu-mir-221-2	CM024513.1	10051295	10051756	+
37	XIII	slu-mir-23a-3, slu-mir-27e, slu-mir-24a-3	CM024498.1	8442608	8446183	+
38		slu-mir-23b, slu-mir-27c, slu-mir-24a-1	CM024503.1	26562062	26565196	+
39	XIV	slu-mir-24a-2, slu-mir-27d, slu-mir-23a-2	CM024500.1	6385574	6388962	-
40		slu-mir-24b-1, slu-mir-27b	CM024491.1	9386209	9389106	-
41		slu-mir-24b-2, slu-mir-27a, slu-mir-23a-1	CM024510.1	11924054	11925304	-
42	XV	slu-mir-29c-1, slu-mir-29a-2, slu-mir-29c-1, slu-mir-29a-3	CM024501.1	33298676	33300905	+
43		slu-mir-29c-2, slu-mir-29b	CM024509.1	2229589	2229806	+
44	XVI	slu-mir-30a-1, slu-mir-30d	CM024504.1	3259037	3259100	+
45		slu-mir-30c, slu-mir-30a-2	CM024505.1	19350844	19351243	-
1 Groups of miRNA gene clusters which represent paralogous copies
