# Supplementary material for: The Discovery and Characterization of Conserved and Novel miRNAs in the Different Developmental Stages and Organs of Pikeperch (Sander lucioperca)
Source: Int J Mol Sci. 2023 Dec 22;25(1):189. doi: 10.3390/ijms25010189 (PMC10778745; doi:10.3390/ijms25010189)
Supplement: Supplementary file 1 [file ijms-25-00189-s001.zip › Table S5_Relative abundances of mature miRNAs in different developmental stages and organs.xlsx]

## Sheet: Tabelle1
Table S5: Relative abundances of mature miRNAs in different developmental stages and organs
	miRNA	Eyed egg 1	Eyed egg 2	Eyed egg	percentage	miRNA	2dph Yolk sac larvae 1	2dph Yolk sac larvae 2	2dph	percentage	miRNA	15dph Yolk sac larvae 1	15dph Yolk sac larvae 2	15dph	percentage	miRNA	26dph Larvae 1	26dph Larvae 2	26dph	percentage	miRNA	Fing 3g Spleen 1	Fing 3g Spleen 2	fing3spleen	percentage	miRNA	Fing 35g Spleen 1	Fing 35g Spleen 2	fing35spleen	percentage	miRNA	Adult Liver 1	percentage	miRNA	Adult Gills 1	Adult Gills 2	gills	percentage	miRNA	Adult Head kidney 1	Adult Head kidney 2	headkidney	Percentage	miRNA	Adult Spleen 1	Adult Spleen 2	A-Spleen	Percentage
1	slu-mir-9-1-4-5p	577626	767028	1.34465e+06	18.7278	slu-mir-9-1-4-5p	716639	659138	1.37578e+06	19.514	slu-mir-9-1-4-5p	273826	250816	524642	9.45873	slu-mir-1-3p	274511	264824	539335	8.54994	slu-mir-143-3p	283888	1.0161e+06	1.29999e+06	16.6357	slu-mir-143-3p	577909	595760	1.17367e+06	18.2311	slu-mir-122-5p	1.43455e+06	26.8371	slu-mir-21-1-2-5p	266245	289445	555690	7.32841	slu-mir-21-1-2-5p	313066	255787	568853	11.6974	slu-mir-146-5p	288359	445384	733744	11.6471
2	slu-mir-10c-5p	269559	213710	483268	6.73077	slu-mir-1-3p	322926	198590	521516	7.3972	slu-mir-1-3p	234239	234689	468928	8.45427	slu-mir-9-1-4-5p	182888	171932	354820	5.62487	slu-mir-101a-3p	96189.5	335507	431697	5.52433	slu-mir-126-3p	177521	176573	354094	5.50028	slu-mir-146-5p	432843	8.09745	slu-mir-143-3p	249939	197406	447345	5.89957	slu-mir-146-5p	339878	203987	543865	11.1836	slu-mir-143-3p	432448	266350	698799	11.0924
3	slu-mir-1-3p	222194	210155	432349	6.02159	slu-mir-10c-5p	205055	159782	364838	5.17487	slu-mir-206-3p	172009	181402	353411	6.37163	slu-mir-206-3p	172990	169071	342061	5.4226	slu-mir-21-1-2-5p	182591	243840	426431	5.45694	slu-mir-21-1-2-5p	158049	168249	326298	5.06852	slu-mir-22ab-3p	331866	6.20841	slu-mir-200a-3p	212226	221691	433917	5.72248	slu-mir-126-3p	133857	164359	298216	6.13226	slu-mir-21-1-2-5p	195733	300086	495819	7.8704
4	slu-mir-206-3p	254283	152609	406893	5.66704	slu-mir-206-3p	175812	130855	306667	4.34978	slu-mir-199-1-4-5p	129096	131075	260171	4.6906	slu-mir-199-1-4-5p	172297	151755	324052	5.13711	slu-let-7b-1-2-5p	103300	320806	424105	5.42718	slu-mir-26a-1-3-5p	150518	151302	301820	4.68829	slu-mir-21-1-2-5p	324977	6.07954	slu-mir-146-5p	199880	186735	386615	5.09866	slu-mir-26a-1-3-5p	110242	118083	228324	4.69506	slu-mir-126-3p	187790	195110	382900	6.07798
5	slu-mir-10b-5p	160955	138599	299554	4.17208	slu-mir-10b-5p	128446	108262	236707	3.35746	slu-mir-21-1-2-5p	86492.8	97226.6	183719	3.31226	slu-mir-26a-1-3-5p	131131	142807	273938	4.34267	slu-mir-26a-1-3-5p	194351	173451	367803	4.70669	slu-let-7c-1-3-5p	156333	144518	300850	4.67323	slu-let-7c-1-3-5p	304630	5.6989	slu-mir-200b-3p	140034	216962	356996	4.70805	slu-let-7c-1-3-5p	104025	109454	213480	4.38981	slu-let-7c-1-3-5p	155161	139279	294440	4.67379
6	slu-mir-21-1-2-5p	147040	122174	269214	3.74951	slu-mir-1-4-5p	109185	116470	225655	3.2007	slu-mir-26a-1-3-5p	87238.5	87965.7	175204	3.15875	slu-mir-21-1-2-5p	117669	145239	262908	4.16782	slu-mir-144-5p	137696	225357	363053	4.64591	slu-let-7b-1-2-5p	134096	123546	257643	4.00206	slu-mir-26a-1-3-5p	193701	3.62369	slu-mir-26a-1-3-5p	205820	139733	345552	4.55713	slu-mir-143-3p	98707.9	112331	211039	4.33962	slu-mir-26a-1-3-5p	132088	105119	237208	3.76532
7	slu-mir-1-4-5p	87654	92980.8	180635	2.51581	slu-mir-21-1-2-5p	101694	92860.1	194554	2.75956	slu-mir-1-4-5p	80183.3	73698.2	153882	2.77432	slu-mir-199-1-4-3p	99911.7	95358.5	195270	3.09557	slu-let-7c-1-3-5p	128858	216075	344933	4.41403	slu-mir-146-5p	118999	134982	253981	3.94519	slu-mir-192-5p	139515	2.60999	slu-mir-199-1-4-5p	200703	144389	345092	4.55106	slu-mir-22ab-3p	95980	98536.1	194516	3.99986	slu-let-7b-1-2-5p	110657	124454	235111	3.73204
8	slu-mir-26a-1-3-5p	93590.7	73160.3	166751	2.32244	slu-mir-26a-1-3-5p	87163.2	79161.6	166325	2.35915	slu-mir-199-1-4-3p	72282.7	73726.7	146009	2.6324	slu-mir-1-4-5p	102074	89890.3	191964	3.04315	slu-mir-22ab-3p	64100.9	279059	343160	4.39134	slu-let-7e-1-5p	112795	106489	219284	3.40623	slu-mir-148-3p	134317	2.51276	slu-mir-203a-3p	181932	162201	344133	4.5384	slu-let-7e-1-5p	98929.1	92055.7	190985	3.92724	slu-mir-22ab-3p	104555	123599	228154	3.6216
9	slu-mir-203a-3p	73771.2	80518.2	154289	2.14888	slu-mir-200b-3p	73111	59587	132698	1.88219	slu-mir-22ab-3p	72696.7	68352.3	141049	2.54296	slu-mir-22ab-3p	91434.5	96335.6	187770	2.97667	slu-let-7e-1-5p	120825	165295	286121	3.66142	slu-mir-22ab-3p	99933.5	106209	206143	3.2021	slu-mir-126-3p	124156	2.32265	slu-let-7c-1-3-5p	132489	190684	323173	4.26198	slu-let-7b-1-2-5p	89418.3	96397.6	185816	3.82095	slu-let-7e-1-5p	93712.4	103259	196971	3.12662
10	slu-mir-200b-3p	72455.7	74106.5	146562	2.04126	slu-mir-99b-5p	69708.6	61331.2	131040	1.85867	slu-mir-192-5p	68094.7	70035.9	138131	2.49035	slu-mir-192-5p	88357.5	90559.8	178917	2.83633	slu-mir-126-3p	104685	166423	271108	3.4693	slu-mir-100a-1-2-5p	88483.5	90954.6	179438	2.78728	slu-mir-199-1-4-5p	116034	2.17072	slu-mir-199-1-4-3p	134660	128589	263249	3.47171	slu-mir-142-1-2-3p	64291.3	69693.2	133984	2.75514	slu-mir-100a-1-2-5p	103079	69860.4	172940	2.74516
11	slu-mir-92a-1-2-3p	60468	72391.9	132860	1.85042	slu-mir-199-1-4-5p	59753.7	70884	130638	1.85297	slu-mir-10c-5p	68966.1	67689.2	136655	2.46375	slu-mir-143-3p	75979.7	79245.9	155226	2.46075	slu-mir-146-5p	52277.8	203034	255312	3.26717	slu-mir-144-5p	74156.9	92940.8	167098	2.59559	slu-let-7b-1-2-5p	114440	2.14089	slu-mir-126-3p	128423	108408	236831	3.12331	slu-mir-100a-1-2-5p	57344.1	63721.9	121066	2.48949	slu-mir-1-4-5p	48309.3	60500.4	108810	1.72719
12	slu-mir-22ab-3p	67659	62323.5	129982	1.81035	slu-mir-203a-3p	70772.4	59645.8	130418	1.84985	slu-mir-200b-3p	51565.9	55008.2	106574	1.92142	slu-mir-200a-3p	74323.2	69372.4	143696	2.27797	slu-mir-144-3p	104264	73035.7	177300	2.26887	slu-mir-1-4-5p	60273.6	66985.1	127259	1.97676	slu-mir-722-1-2-3p	110834	2.07343	slu-let-7b-1-2-5p	94924.9	102357	197282	2.60174	slu-mir-92a-1-2-3p	44841.3	51224.6	96065.9	1.97541	slu-mir-462-5p	35066.2	70855.7	105922	1.68135
13	slu-mir-100a-1-2-5p	59677.4	57435.7	117113	1.63111	slu-mir-100a-1-2-5p	67982.9	58301.8	126285	1.79123	slu-mir-200a-3p	50624.1	46776.9	97401	1.75604	slu-let-7e-1-5p	65798.7	65548.4	131347	2.08221	slu-mir-100a-1-2-5p	38086.8	127522	165609	2.11926	slu-mir-16-5p	56242.6	56618.2	112861	1.75311	slu-mir-143-3p	103442	1.93516	slu-mir-22ab-3p	78374.2	102075	180449	2.37975	slu-mir-1-4-5p	35388.9	41603.1	76992	1.5832	slu-mir-142-1-2-3p	46639.6	52465.4	99104.9	1.57314
14	slu-mir-99b-5p	59735.4	52210.7	111946	1.55914	slu-mir-7ab-5p	69134	55164.2	124298	1.76305	slu-mir-143-3p	47002.4	49012.2	96014.6	1.73104	slu-mir-100a-1-2-5p	59708.1	67807.7	127516	2.02147	slu-mir-8159-5p	155765	8848.85	164614	2.10653	slu-mir-101a-3p	52732.1	55426.7	108159	1.68007	slu-mir-199-1-4-3p	98708.8	1.84661	slu-mir-205-5p	78914.4	101204	180118	2.37539	slu-mir-142-1-2-5p	31807	43670.8	75477.8	1.55206	slu-mir-101a-3p	36512.8	54238.4	90751.2	1.44054
15	slu-mir-7ab-5p	51048.6	56173.2	107222	1.49334	slu-mir-22ab-3p	60523.4	50164.9	110688	1.57001	slu-mir-203a-3p	44679.3	45689.1	90368.4	1.62925	slu-mir-200b-3p	63371.5	59081.3	122453	1.94121	slu-mir-92a-1-2-3p	32946.5	112756	145702	1.86452	slu-mir-30c-5p	53743.6	50545.9	104289	1.61997	slu-mir-200a-3p	95323.3	1.78327	slu-mir-99b-5p	75965.9	90614	166580	2.19685	slu-mir-10a-5p	31873	38229.1	70102.1	1.44152	slu-mir-27b-3p	58011	31767.9	89778.8	1.42511
16	slu-mir-128-1-2-3p	65981.2	36128	102109	1.42214	slu-mir-181b-1-2-5p	52078.6	54191.1	106270	1.50733	slu-mir-7ab-5p	41860.7	40529.6	82390.4	1.48541	slu-mir-10c-5p	49947.3	52952.8	102900	1.63125	slu-mir-2188-5p	77912.6	64649.1	142562	1.82433	slu-mir-30d-5p	48645.8	49944.8	98590.6	1.53145	slu-mir-194b-5p	82352.6	1.54062	slu-let-7e-1-5p	78070.9	73691.5	151762	2.00143	slu-mir-30c-5p	34883.5	34576.4	69460	1.42831	slu-mir-144-5p	44774.3	40754.7	85528.9	1.35765
17	slu-mir-181b-1-2-5p	47618.9	53601.2	101220	1.40975	slu-mir-92a-1-2-3p	53401.5	52134.2	105536	1.49692	slu-mir-10b-5p	41796	39027.4	80823.4	1.45716	slu-mir-203a-3p	53064	47343.1	100407	1.59173	slu-mir-2188-3p	27142.5	96125.3	123268	1.57743	slu-mir-92a-1-2-3p	49351.7	43568.7	92920.3	1.44337	slu-let-7e-1-5p	80912.3	1.51368	slu-mir-462-5p	64186.4	68999.4	133186	1.75645	slu-mir-101a-3p	27666	41242.9	68908.9	1.41698	slu-mir-92a-1-2-3p	36782	43180.2	79962.1	1.26928
18	slu-mir-200a-3p	53450.9	41499.3	94950.3	1.32243	slu-mir-128-1-2-3p	54010	45887.2	99897.3	1.41695	slu-mir-100a-1-2-5p	36980.5	38934.1	75914.6	1.36866	slu-mir-128-1-2-3p	42843.3	51491.2	94334.5	1.49546	slu-mir-25-3p	22559.4	87076.9	109636	1.40299	slu-mir-27b-3p	52082.9	39312.6	91395.5	1.41968	slu-mir-100a-1-2-5p	77539.5	1.45058	slu-mir-725-3p	77116.3	49791.9	126908	1.67366	slu-mir-99b-5p	27851.8	37665.9	65517.8	1.34725	slu-mir-16-5p	39870.1	40010	79880.1	1.26798
19	slu-mir-199-1-4-5p	40656.6	47769.9	88426.4	1.23157	slu-mir-199-1-4-3p	48523	44346.3	92869.2	1.31726	slu-mir-128-1-2-3p	37037.7	38853.8	75891.6	1.36824	slu-mir-194b-5p	39260.1	36924.9	76185	1.20774	slu-mir-30c-5p	30851.5	77096.5	107948	1.38139	slu-mir-10a-5p	39970.8	41009.2	80980.1	1.2579	slu-mir-200b-3p	64750.8	1.21133	slu-mir-1-4-5p	54301.8	60774.8	115077	1.51762	slu-mir-462-5p	22993.6	36482	59475.5	1.223	slu-mir-10a-5p	42838.6	35239.1	78077.7	1.23937
20	slu-mir-203b-3p	44218.3	43352.5	87570.8	1.21965	slu-mir-200a-3p	42125.4	47335	89460.4	1.26891	slu-let-7e-1-5p	31388.1	37481.1	68869.2	1.24164	slu-mir-126-3p	35934.8	38813.7	74748.5	1.18497	slu-mir-16-5p	52779.6	52172.8	104952	1.34305	slu-mir-199-1-4-5p	37407.6	41114.6	78522.2	1.21972	slu-mir-27b-3p	60634.9	1.13433	slu-mir-27b-3p	59121.8	49648.4	108770	1.43446	slu-mir-16-5p	25348.2	30780.9	56129.1	1.15419	slu-mir-142-1-2-5p	32497.7	43193.2	75690.9	1.20148
	slu-mir-10a-5p	43913.9	42152.8	86066.7	1.1987	slu-mir-182-5p	48639.7	40540.2	89179.8	1.26493	slu-mir-99b-5p	33447.3	33375.8	66823.1	1.20475	slu-mir-133ab-3p	38653.8	32874.1	71527.9	1.13391	slu-mir-30b-5p	17601.7	73534.4	91136.1	1.16625	slu-mir-199-1-4-3p	37578.5	37030.9	74609.4	1.15894	slu-mir-101a-3p	56567.6	1.05824	slu-mir-203b-3p	54329.5	51703.4	106033	1.39836	slu-mir-26b-5p	25574	29302.8	54876.8	1.12844	slu-mir-30c-5p	36962.2	35545.3	72507.5	1.15095
	slu-mir-9-3-3p	36502.4	42795.8	79298.2	1.10443	slu-mir-30c-5p	44194.1	43465.1	87659.2	1.24336	slu-mir-194b-5p	32364.1	32073	64437.1	1.16173	slu-mir-148-3p	37915.3	32024.2	69939.5	1.10873	slu-mir-10a-5p	21345.4	68995.3	90340.6	1.15607	slu-mir-27a-3p	36990.7	36118.3	73109	1.13563	slu-mir-26b-5p	53430.6	0.99956	slu-mir-30c-5p	52868.4	49175.7	102044	1.34575	slu-mir-128-1-2-3p	22311.6	26374.2	48685.8	1.00113	slu-mir-27a-3p	46379.3	25911.2	72290.6	1.14751
	slu-mir-30c-5p	37978.9	34622.4	72601.3	1.01116	slu-mir-9-3-3p	48274.4	35717.8	83992.2	1.19135	slu-mir-148-3p	31630.9	32531.5	64162.3	1.15678	slu-mir-181b-1-2-5p	33780.5	33911.3	67691.8	1.0731	slu-mir-148-3p	63982.9	18240.4	82223.4	1.05219	slu-mir-142-1-2-3p	38276.9	34703.6	72980.4	1.13363	slu-let-7g-1-5p	50306.5	0.941115	slu-mir-100a-1-2-5p	39462.8	54778.1	94240.9	1.24284	slu-mir-144-5p	21075.1	26375.4	47450.5	0.97573	slu-mir-199-1-4-3p	34660.4	36201.2	70861.7	1.12482
	slu-mir-182-5p	31797.5	39060.7	70858.1	0.986884	slu-mir-10a-5p	43855.5	36556.4	80412	1.14057	slu-mir-181b-1-2-5p	32031.7	31744.1	63775.8	1.14981	slu-mir-99b-5p	32991.9	33825.4	66817.3	1.05924	slu-mir-30d-5p	21160.4	60546.5	81706.9	1.04558	slu-mir-144-3p	32340.7	39653.7	71994.4	1.11832	slu-mir-30c-5p	46262.3	0.865457	slu-mir-26b-5p	51357.7	33848.9	85206.6	1.1237	slu-mir-10c-5p	25128.6	21786.2	46914.7	0.964713	slu-mir-199-1-4-5p	39049	29325	68374	1.08534
	slu-mir-25-3p	33758.7	32609.8	66368.4	0.924354	slu-mir-183-1-2-5p	40326.7	36446.4	76773	1.08895	slu-mir-30c-5p	28788	28384.7	57172.7	1.03076	slu-let-7c-1-3-5p	33578.4	32468.1	66046.5	1.04702	slu-mir-1-4-5p	36535.3	34243.4	70778.7	0.905739	slu-mir-30b-5p	29004.2	29690.1	58694.3	0.911722	slu-mir-1-4-5p	42087.4	0.787355	slu-mir-101a-3p	46871.7	36712	83583.8	1.1023	slu-mir-25-3p	20728	22165.6	42893.6	0.882026	slu-mir-128-1-2-3p	26749.8	37608.9	64358.6	1.0216
	slu-mir-106-5p	30182.5	34643.3	64825.8	0.902869	slu-mir-203b-3p	33958.5	27680.9	61639.4	0.874295	slu-mir-133ab-3p	26700.8	26791.8	53492.6	0.964415	slu-mir-7ab-5p	34137.5	31791.7	65929.2	1.04516	slu-mir-27b-3p	31235.3	36532.3	67767.7	0.867208	slu-mir-26b-5p	30408.4	27167.9	57576.4	0.894357	slu-mir-152-3p	41421.1	0.774889	slu-mir-27a-3p	43247.4	35371.2	78618.7	1.03682	slu-mir-199-1-4-5p	18391.8	22631.5	41023.3	0.843566	slu-mir-30d-5p	35105	26690.7	61795.7	0.980915
	slu-mir-183-1-2-5p	27549.9	31966.8	59516.7	0.828925	slu-mir-9-4-3p	34137.6	26023.7	60161.2	0.853328	slu-mir-92a-1-2-3p	26512.2	25574.5	52086.7	0.939067	slu-mir-30c-5p	31961.5	33727.5	65689	1.04135	slu-mir-128-1-2-3p	20392.7	47164.9	67557.6	0.864519	slu-mir-145-5p	27166.5	29345.4	56511.9	0.877822	slu-mir-30-1-2-5p	34106.6	0.638054	slu-mir-148-3p	41486.9	34578.1	76065	1.00314	slu-mir-199-1-4-3p	17872.6	22479	40351.6	0.829755	slu-mir-26b-5p	31734.8	26774.2	58509	0.928744
	slu-mir-10d-5p	32547.8	26417.7	58965.5	0.821249	slu-mir-181a-4-3p	27902.2	30800.4	58702.5	0.832638	slu-mir-27b-3p	26319.2	23822.3	50141.5	0.903998	slu-mir-146-5p	29609	34724.6	64333.5	1.01986	slu-mir-26b-5p	42110.4	25224	67334.4	0.861663	slu-mir-125-1-3-5p	28178	27840.1	56018.1	0.870152	slu-mir-30b-5p	30262.3	0.566136	slu-mir-30d-5p	39934.7	31920.7	71855.4	0.947625	slu-mir-30d-5p	18001.6	20713.9	38715.5	0.796112	slu-mir-125-1-3-5p	31670.9	24678.5	56349.4	0.894463
	slu-mir-17-5p	27272.9	30889.9	58162.8	0.810069	slu-mir-125b-1-2-5p	28116.9	25684.7	53801.6	0.763123	slu-mir-8159-5p	24084.5	24640.8	48725.3	0.878464	slu-mir-27b-3p	30339.9	30436.1	60776.1	0.963467	slu-mir-30-1-2-5p	27690.5	30999.9	58690.4	0.751048	slu-mir-128-1-2-3p	29135.1	25238.6	54373.7	0.844608	slu-mir-92a-1-2-3p	25679.9	0.48041	slu-mir-92a-1-2-3p	33148.5	37210.1	70358.6	0.927885	slu-mir-30b-5p	18855.6	19766.5	38622.2	0.794192	slu-mir-731-5p	17246.2	36140.3	53386.5	0.847432
	slu-mir-9-4-3p	23584	30226	53810	0.749445	slu-mir-106-5p	25839.7	24888.6	50728.3	0.719531	slu-mir-183-1-2-5p	22852.6	24389.5	47242.1	0.851725	slu-mir-125b-1-2-5p	27293.2	28254.1	55547.3	0.880577	slu-mir-103-3p	21424	27507.6	48931.6	0.626166	slu-mir-30-1-2-5p	24994.4	27260.3	52254.7	0.811693	slu-mir-8159-5p	25536.4	0.477725	slu-mir-125-1-3-5p	21505.5	43410.2	64915.8	0.856105	slu-mir-30-1-2-5p	19826.4	17820.1	37646.5	0.774129	slu-mir-99b-5p	22798.5	24332.2	47130.7	0.748131
	slu-mir-30b-5p	28071.6	25312.1	53383.6	0.743506	slu-mir-30b-5p	25779.1	21993.7	47772.8	0.67761	slu-mir-182-5p	23273.4	21776.1	45049.5	0.812195	slu-mir-205-5p	26971.2	25691.2	52662.4	0.834843	slu-mir-216a-1-2-5p	41902.2	973.909	42876.1	0.548676	slu-mir-187-3p	21504.3	29064.1	50568.4	0.785499	slu-mir-101b-3p	23678.3	0.442965	slu-mir-30-1-2-5p	37664.3	21009.9	58674.2	0.773792	slu-mir-27a-3p	18754.3	18391.7	37145.9	0.763836	slu-mir-30b-5p	21739	22655.8	44394.7	0.704701
	slu-mir-199-1-4-3p	20507	31109.5	51616.5	0.718894	slu-mir-10d-5p	25184	19959.3	45143.3	0.640313	slu-mir-203b-3p	23129	21914.7	45043.7	0.81209	slu-mir-122-5p	24085	27168.2	51253.2	0.812503	slu-mir-30a-1-2-3p	11265.8	30356.4	41622.2	0.53263	slu-mir-25-3p	22493.1	23703.6	46196.7	0.717592	slu-mir-30d-5p	23022.2	0.430691	slu-let-7g-1-5p	21496.9	33590.6	55087.5	0.726491	slu-mir-125-1-3-5p	14366	21413.9	35779.9	0.735747	slu-mir-145-5p	28080.9	12476.3	40557.2	0.643785
	slu-mir-725-3p	27025	23477.2	50502.1	0.703374	slu-mir-17-5p	22843.6	21973.6	44817.3	0.635689	slu-mir-125b-1-2-5p	21611.4	22650.3	44261.6	0.79799	slu-let-7h-1-5p	24011.3	26848.6	50859.9	0.806269	slu-mir-10d-5p	8268.99	30881.9	39150.9	0.501006	slu-mir-2188-5p	20257.4	21773.1	42030.5	0.652876	slu-mir-125-1-3-5p	22599.4	0.42278	slu-mir-731-5p	14787.6	38933.6	53721.2	0.708472	slu-mir-106-5p	16768.2	15866.5	32634.8	0.671073	slu-let-7g-1-5p	20079.7	20365.2	40444.9	0.642003
	slu-mir-216a-1-2-5p	25744.9	22923	48667.9	0.677828	slu-mir-25-3p	24606.7	19944.3	44551	0.631912	slu-mir-126-3p	21426.5	21028.9	42455.4	0.765425	slu-mir-10b-5p	24084	26339.5	50423.5	0.799351	slu-let-7h-1-5p	15506.7	22785	38291.6	0.49001	slu-mir-142-1-2-5p	23246.7	18773.6	42020.3	0.652718	slu-mir-99a-100b-3p	19283	0.360739	slu-mir-27d-3p	25030.4	25296.9	50327.3	0.663714	slu-mir-27c-3p	17141.5	14263.6	31405	0.645785	slu-mir-99a-100b-3p	23308.5	16911.4	40219.8	0.638431
	slu-mir-126-3p	23691.9	22465.6	46157.5	0.642864	slu-mir-143-3p	23840.5	18883	42723.5	0.605991	slu-mir-205-5p	20248.1	20260.9	40509.1	0.730335	slu-mir-125-1-3-5p	24122.7	25987.3	50110	0.794381	slu-mir-199-1-4-5p	27607.2	9458.08	37065.3	0.474317	slu-mir-30a-1-2-3p	20022.1	20235.2	40257.3	0.625332	slu-let-7f-1-5p	19218.9	0.35954	slu-mir-128-1-2-3p	16287.1	33866.2	50153.3	0.661419	slu-mir-148-3p	17129.2	12855.1	29984.3	0.61657	slu-mir-1388-5p	11597.7	24816.8	36414.5	0.578026
	slu-mir-30-1-2-5p	21326.6	22661.7	43988.3	0.612651	slu-mir-30-1-2-5p	20497.9	21687.8	42185.7	0.598363	slu-mir-216a-1-2-5p	20549.4	19628.9	40178.4	0.724373	slu-mir-203b-3p	25212.6	23457.1	48669.7	0.771548	slu-mir-27a-3p	23708.6	12523.5	36232.1	0.463655	slu-mir-2188-3p	17104.7	21570	38674.7	0.60075	slu-mir-16-5p	19213.8	0.359445	slu-mir-16-5p	21785.1	27219.9	49005	0.646275	slu-let-7f-1-5p	14515	14958.8	29473.7	0.606072	slu-mir-30-1-2-5p	18805.2	16822.6	35627.8	0.565539
	slu-mir-205-5p	25410	17917.6	43327.6	0.60345	slu-mir-126-3p	21428.9	19517.1	40946	0.580779	slu-mir-30b-5p	19065.4	19640.6	38706	0.697828	slu-mir-725-3p	23643	22908.4	46551.4	0.737967	slu-mir-199-1-4-3p	10780.2	22911.5	33691.8	0.431146	slu-mir-10d-5p	16457.1	19243.8	35700.9	0.554557	slu-mir-221-1-2-3p	16215.3	0.303349	slu-mir-142-1-2-5p	19573.9	24944.1	44518	0.587101	slu-mir-17-5p	14942	14130.3	29072.2	0.597816	slu-mir-25-3p	16029.8	17963.2	33993	0.539589
	slu-mir-30d-5p	22577.7	18610.3	41188	0.57365	slu-mir-205-5p	17549	22836	40385	0.572822	slu-mir-125-1-3-5p	17989.8	17962.2	35952	0.648176	slu-mir-8159-5p	21397.1	23105.4	44502.5	0.705487	slu-mir-99a-100b-3p	7052.69	26431.8	33484.5	0.428493	slu-mir-145-3p	17727.4	17672.2	35399.6	0.549876	slu-mir-99b-5p	15372.1	0.287575	slu-mir-375-3p	15075	29182.1	44257	0.583659	slu-mir-731-5p	10945.4	17201.8	28147.1	0.578792	slu-let-7f-1-5p	15224.1	17489.9	32714	0.519286
	slu-mir-143-3p	21015.8	18079.7	39095.5	0.544507	slu-mir-30d-5p	21365.6	18141.3	39506.9	0.560366	slu-mir-10a-5p	17303.2	17353.6	34656.7	0.624824	slu-mir-183-1-2-5p	22708	21266.4	43974.4	0.697115	slu-mir-145-3p	8310.61	22659.5	30970.1	0.396317	slu-mir-99b-5p	17116.9	18174.9	35291.8	0.548201	slu-mir-128-1-2-3p	14459.7	0.270506	slu-mir-142-1-2-3p	18903.7	21908	40811.7	0.538222	slu-mir-99a-100b-3p	13054.3	14930	27984.2	0.575443	slu-mir-10d-5p	16526.1	13168.8	29694.8	0.471361
	slu-mir-184ab-3p	21653.5	17010.6	38664.1	0.538498	slu-mir-148-3p	18913	18630.9	37543.9	0.532523	slu-mir-30-1-2-5p	17090.9	17462.3	34553.2	0.622958	slu-let-7a-1-2-5p	22342.5	20015.6	42358.1	0.671492	slu-mir-142-1-2-3p	15492.8	13787	29279.8	0.374688	slu-mir-125b-1-2-5p	16992.8	17504.6	34497.3	0.535861	slu-mir-106-5p	13270.5	0.24826	slu-mir-30b-5p	17399.4	23193.5	40592.9	0.535337	slu-let-7h-1-5p	14358.3	12655.8	27014.1	0.555493	slu-mir-30a-1-2-3p	15884.4	13369.7	29254.1	0.464365
	slu-mir-181a-4-3p	16212.7	21626.6	37839.3	0.527011	slu-mir-216a-1-2-5p	16698.2	20574.6	37272.8	0.528679	slu-mir-181a-4-3p	15610	18200.5	33810.5	0.609568	slu-mir-30b-5p	20538.6	21548.8	42087.4	0.667201	slu-mir-145-5p	9901.52	16468.5	26370	0.337451	slu-mir-462-5p	16400.4	17579.8	33980.1	0.527827	slu-mir-27c-3p	13183.4	0.24663	slu-mir-27e-3p	17303.9	19592.5	36896.4	0.486587	slu-let-7g-1-5p	12387.6	13830.1	26217.7	0.539118	slu-mir-144-3p	16046	12471.9	28517.9	0.45268
	slu-mir-430d-1-2-3p	18198	14935.3	33133.3	0.461468	slu-mir-125-1-3-5p	16238.5	19283.2	35521.7	0.50384	slu-let-7c-1-3-5p	14972.6	17800.4	32772.9	0.590861	slu-mir-182-5p	21824	20013.4	41837.3	0.663236	slu-let-7d-1-5p	6109.25	16149.9	22259.2	0.284846	slu-mir-99a-100b-3p	17668.4	16024.1	33692.5	0.523359	slu-mir-10a-5p	11925	0.223089	slu-mir-27c-3p	17289.2	19401.7	36690.9	0.483877	slu-mir-27b-3p	13184.8	12263.1	25447.9	0.523289	slu-mir-125b-1-2-5p	14925.8	11280	26205.9	0.41598
	slu-mir-16-5p	18268.9	14308	32576.8	0.453718	slu-mir-9-1-2-3p	15755.6	18582.2	34337.8	0.487048	slu-mir-122-5p	17252.7	15123.5	32376.2	0.583709	slu-mir-216a-1-2-5p	20575.4	20122.7	40698.2	0.645178	slu-let-7f-1-5p	9545.41	9551.39	19096.8	0.244378	slu-let-7g-1-5p	16335.3	16051.3	32386.6	0.503075	slu-mir-17-5p	11476.5	0.214698	slu-mir-23a-1-3-3p	18131	16789.3	34920.3	0.460527	slu-mir-221-1-2-3p	12111.2	10799.4	22910.6	0.471113	slu-let-7h-1-5p	12282.2	13360.1	25642.4	0.407035
	slu-mir-148-3p	12747.7	17969.9	30717.5	0.427822	slu-mir-192-5p	18482.7	13698.5	32181.2	0.456458	slu-mir-146-5p	15663.5	15302.2	30965.8	0.55828	slu-mir-26b-5p	19889.8	18879.4	38769.2	0.614598	slu-let-7a-1-2-5p	8241.24	10299	18540.2	0.237255	slu-let-7f-1-5p	16268.7	14492.1	30760.8	0.47782	slu-mir-181b-1-2-5p	10774.3	0.201561	slu-mir-30a-1-2-3p	15301.8	15991.5	31293.3	0.412694	slu-mir-7132-3p	10980.7	11822.5	22803.1	0.468904	slu-mir-27c-3p	14476.5	10440.5	24917	0.395521
	slu-mir-221-1-2-3p	13971.4	14130.2	28101.6	0.391388	slu-mir-725-3p	15895.5	15901.1	31796.6	0.451004	slu-let-7a-1-2-5p	14408	16023.6	30431.5	0.548648	slu-mir-92a-1-2-3p	19015.2	18788.9	37804.1	0.599299	slu-mir-106-5p	9626.35	8719.06	18345.4	0.234762	slu-let-7h-1-5p	15159.6	14835	29994.6	0.465917	slu-mir-25-3p	10266.8	0.192068	slu-let-7a-1-2-5p	14091.9	16561	30652.9	0.404248	slu-mir-1388-5p	9111.41	13505.9	22617.3	0.465082	slu-mir-187-3p	16110.7	8687.53	24798.2	0.393635
	slu-mir-125b-1-2-5p	12974.7	12935.7	25910.4	0.36087	slu-mir-103-3p	16587.7	13522.1	30109.8	0.427079	slu-mir-106-5p	14799.5	13951.5	28751	0.51835	slu-mir-30-1-2-5p	19776.5	17875.4	37651.9	0.596885	slu-mir-125-1-3-5p	8680.59	8699.76	17380.3	0.222412	slu-mir-148-3p	14480.9	13089.8	27570.7	0.428267	slu-let-7d-1-5p	9341.65	0.17476	slu-mir-125b-1-2-5p	8625.37	21298.1	29923.5	0.39463	slu-mir-181b-1-2-5p	9839.46	10578.5	20418	0.419857	slu-let-7a-1-2-5p	12634.6	10609.3	23243.9	0.368962
	slu-mir-375-3p	12380.5	12867.7	25248.3	0.351648	slu-mir-135b-5p	14141.3	14202.6	28343.9	0.40203	slu-mir-725-3p	13882.6	13236.6	27119.2	0.488931	slu-mir-27a-3p	18047.2	17431.6	35478.8	0.562436	slu-let-7g-1-5p	7579.91	8816.67	16396.6	0.209823	slu-mir-24ab-3p	13284.8	11637.1	24921.9	0.387122	slu-let-7h-1-5p	9175.06	0.171644	slu-mir-24ab-3p	15535.6	13550.9	29086.5	0.383591	slu-let-7a-1-2-5p	8999.28	10003.3	19002.6	0.390753	slu-mir-7132-3p	9982.88	13245.3	23228.2	0.368713
	slu-mir-30a-1-2-3p	11802.5	12345	24147.5	0.336317	slu-mir-27b-3p	14080.7	13971.8	28052.5	0.397897	slu-mir-30d-5p	13424.5	13298.8	26723.3	0.481792	slu-mir-30d-5p	12636.5	13899.1	26535.6	0.420662	slu-mir-10c-5p	2765.58	13480.3	16245.9	0.207895	slu-let-7a-1-2-5p	12348.1	11930.3	24278.4	0.377126	slu-mir-30a-1-2-3p	9067.42	0.16963	slu-mir-1-3p	12915.6	15732.1	28647.7	0.377804	slu-mir-30a-1-2-3p	8712.05	9804.02	18516.1	0.380748	slu-mir-2188-3p	8364.87	14511.1	22876	0.363122
	slu-mir-103-3p	9928.26	13785.2	23713.5	0.330272	slu-mir-16-5p	13232.6	13600.3	26832.9	0.380598	slu-mir-26b-5p	12411.7	13530.6	25942.3	0.467712	slu-mir-10a-5p	13099.3	12042.9	25142.2	0.398574	slu-mir-17-5p	8484.04	7576.76	16060.8	0.205526	slu-mir-106-5p	11930.5	10652.9	22583.4	0.350797	slu-mir-22ab-5p	8798.32	0.164596	slu-let-7f-1-5p	14424.2	13463.8	27888	0.367785	slu-mir-125b-1-2-5p	7627.65	10758.6	18386.3	0.378079	slu-mir-181b-1-2-5p	8354.36	13418.4	21772.8	0.345611
	slu-mir-9-1-2-3p	11412.8	12117.6	23530.4	0.327722	slu-mir-184ab-3p	14062.9	12535.3	26598.2	0.377269	slu-mir-17-5p	13141.2	12155.3	25296.5	0.456069	slu-mir-16-5p	11902.7	12902	24804.7	0.393223	slu-mir-125b-1-2-5p	5794.77	9818.46	15613.2	0.199799	slu-mir-103-3p	11681.6	10858.4	22540	0.350123	slu-mir-27a-3p	8613.8	0.161144	slu-mir-145-5p	12709.5	12031.4	24740.8	0.326281	slu-mir-10b-5p	7480.2	9637.11	17117.3	0.351985	slu-mir-145-3p	12321.8	8949.39	21271.2	0.337649
	slu-mir-26b-5p	13047.1	9817.44	22864.6	0.318449	slu-mir-218b-5p	12224.1	13767.3	25991.4	0.368662	slu-mir-221-1-2-3p	11778	13037.2	24815.2	0.447391	slu-mir-27d-3p	12131.3	12580.7	24712	0.391753	slu-mir-187-3p	5302.24	10073.7	15376	0.196763	slu-mir-23a-1-3-3p	11145.9	9986.11	21132	0.328252	slu-mir-145-5p	8565.1	0.160233	slu-mir-99a-100b-3p	10863.8	13225.2	24089	0.317684	slu-mir-103-3p	7756.68	8293.49	16050.2	0.330041	slu-mir-148-3p	10961.6	9955.95	20917.6	0.332035
	slu-mir-301a-5p	11438.6	9958.59	21397.2	0.298012	slu-mir-221-1-2-3p	13484.7	12408.3	25893	0.367267	slu-mir-9-3-3p	12323.3	11268.2	23591.5	0.425329	slu-mir-221-1-2-3p	12112.4	12381.4	24493.8	0.388294	slu-mir-142-1-2-5p	8629.72	6416.22	15045.9	0.192539	slu-mir-17-5p	10428.7	9666.92	20095.6	0.312153	slu-mir-152-5p	8111.47	0.151746	slu-let-7h-1-5p	12585.9	11446.9	24032.7	0.316942	slu-let-7d-1-5p	7802.75	7473.39	15276.1	0.314125	slu-mir-103-3p	7969.66	12665	20634.7	0.327545
	slu-mir-135b-5p	8775.38	11822.2	20597.6	0.286875	slu-mir-26b-5p	10689.9	11254.5	21944.4	0.31126	slu-mir-25-3p	11527.1	11681.3	23208.4	0.418423	slu-mir-25-3p	10037.4	10690.2	20727.7	0.32859	slu-mir-24ab-3p	7256.18	7004	14260.2	0.182484	slu-mir-731-5p	8962.44	9862.94	18825.4	0.292422	slu-mir-222a-5p	7780.86	0.145561	slu-mir-25-3p	9370.37	13571.6	22942	0.302558	slu-mir-1388-3p	4738.48	8890.26	13628.7	0.280249	slu-mir-1388-3p	6963.45	13340.1	20303.6	0.322289
	slu-mir-125-1-3-5p	9619.11	10928.3	20547.4	0.286176	slu-mir-181a-3-3p	11623.6	9941.8	21565.4	0.305884	slu-mir-16-5p	11385.2	10725.5	22110.8	0.398633	slu-mir-101a-3p	12018.9	8566.6	20585.5	0.326336	slu-mir-1-3p	2548.22	11542.1	14090.3	0.180311	slu-mir-181b-1-2-5p	8900.4	9876.56	18777	0.29167	slu-mir-24ab-3p	7709.1	0.144219	slu-mir-181b-1-2-5p	9733.36	12760	22493.3	0.296641	slu-mir-15a-5p	5911.97	7617.48	13529.4	0.278207	slu-mir-106-5p	8586.31	11385.3	19971.6	0.31702
	slu-mir-27b-3p	9743.09	10740.1	20483.2	0.285282	slu-mir-30a-1-2-3p	11405.3	9674.13	21079.5	0.298991	slu-mir-184ab-3p	10500.7	11546.6	22047.3	0.397489	slu-mir-99a-100b-3p	10233.9	10232.6	20466.5	0.32445	slu-mir-462-5p	3810.77	9837.77	13648.5	0.174657	slu-mir-27d-3p	9897.57	8856.21	18753.8	0.29131	slu-let-7a-1-2-5p	7381.06	0.138082	slu-mir-152-3p	12982.1	8588.89	21571	0.284478	slu-mir-10d-5p	6265.24	7096.36	13361.6	0.274756	slu-mir-15a-5p	8916.06	10813.7	19729.8	0.313181
	slu-mir-204-1-2-5p	11810.5	8348.48	20159	0.280767	slu-mir-301a-5p	11130.9	9639.11	20770	0.294603	slu-mir-218b-5p	11258.2	9958.87	21217.1	0.382522	slu-mir-184ab-3p	10470	9739.51	20209.5	0.320376	slu-mir-23a-1-3-3p	5188.93	8040.11	13229	0.169289	slu-mir-1388-5p	7142.11	10039.4	17181.5	0.266887	slu-mir-27d-3p	6929.99	0.129644	slu-mir-1388-5p	8969.35	9514.65	18484	0.243766	slu-mir-152-3p	6540.18	6160.98	12701.2	0.261175	slu-mir-23a-1-3-3p	12648.3	6188.98	18837.3	0.299014
	slu-mir-222a-3p	10796.1	9082.96	19879.1	0.276868	slu-mir-375-3p	11227.1	9354.56	20581.7	0.291931	slu-mir-9-4-3p	10981.8	10028.8	21010.6	0.3788	slu-mir-106-5p	10060.1	9449.72	19509.8	0.309284	slu-mir-181b-1-2-5p	6826.08	6090.15	12916.2	0.165286	slu-mir-27c-3p	9113.75	6830.33	15944.1	0.247666	slu-mir-103-3p	6840.29	0.127966	slu-mir-429-3p	9696.2	8442.48	18138.7	0.239212	slu-mir-7132-5p	6088.61	6404.73	12493.3	0.256902	slu-let-7d-1-5p	7419.27	10698	18117.3	0.287586
	slu-mir-181a-3-3p	11868.5	7993.01	19861.5	0.276623	slu-let-7e-1-5p	11478.4	8767.32	20245.7	0.287165	slu-mir-103-3p	9961.6	9588.49	19550.1	0.352467	slu-mir-218b-5p	9874.06	9529.89	19404	0.307606	slu-mir-7ab-5p	2691.58	9955.76	12647.3	0.161845	slu-let-7d-1-5p	8433.59	7275.06	15708.7	0.244009	slu-mir-126-5p	6389.23	0.119527	slu-mir-145-3p	7698.88	9648.38	17347.3	0.228775	slu-mir-144-3p	4941.23	7192.41	12133.6	0.249506	slu-mir-221-1-2-3p	7728	10159.5	17887.5	0.283938
	slu-mir-196a-1-2-5p	12285.5	7261.14	19546.7	0.272238	slu-mir-133ab-3p	8484.06	10651	19135	0.271412	slu-mir-135b-5p	9840.83	9215.52	19056.4	0.343566	slu-mir-181a-4-3p	10111.1	9221.78	19332.9	0.306479	slu-mir-122-5p	9499.17	2786.58	12285.7	0.157218	slu-mir-15a-5p	7773.85	6938.11	14712	0.228527	slu-mir-148-5p	5930.47	0.110945	slu-mir-106-5p	9404.94	7911	17315.9	0.228362	slu-mir-145-5p	4867.51	5864.4	10731.9	0.220681	slu-mir-17-5p	7544.54	9912.45	17457	0.277104
	slu-mir-218b-5p	10933	7836.18	18769.2	0.26141	slu-let-7c-1-3-5p	9922.87	7883.64	17806.5	0.252568	slu-mir-9-1-2-3p	9723.18	8226.11	17949.3	0.323607	slu-mir-103-3p	9263.01	8713.21	17976.2	0.284972	slu-mir-15a-5p	6331.24	5521.68	11852.9	0.151679	slu-mir-7132-3p	7078.56	6981.93	14060.5	0.218407	slu-mir-125b-1-2-5p	5566.55	0.104137	slu-mir-17-5p	8227.81	6877.45	15105.3	0.199207	slu-mir-222a-5p	5796.77	4406.7	10203.5	0.209815	slu-mir-2188-5p	8942.73	8448.29	17391	0.276057
	slu-mir-130a-5p	10677	7747.31	18424.3	0.256606	slu-mir-204-1-2-5p	8102.75	9044.36	17147.1	0.243215	slu-mir-133a-1-2-5p	9250.1	8662.53	17912.6	0.322946	slu-let-7b-1-2-5p	8395.08	8971.5	17366.6	0.275308	slu-mir-200b-3p	8884.08	2591.37	11475.5	0.146849	slu-mir-10c-5p	5243.09	6205.57	11448.7	0.177837	slu-mir-183-1-2-5p	5356.39	0.100205	slu-let-7d-1-5p	7360.95	7453.89	14814.8	0.195377	slu-mir-126-5p	4070.33	5665.08	9735.41	0.20019	slu-mir-24ab-3p	10491.2	6227.25	16718.5	0.265381
	slu-mir-222a-5p	8266.57	9386.16	17652.7	0.24586	slu-mir-130a-5p	9577.2	7361.44	16938.6	0.240258	slu-mir-10d-5p	8835.52	8498.06	17333.6	0.312506	slu-mir-17-5p	8655.74	8468.09	17123.8	0.27146	slu-mir-99b-5p	5355.42	5909.96	11265.4	0.144161	slu-mir-221-1-2-3p	5768.92	5645.35	11414.3	0.177302	slu-mir-222a-3p	5115.48	0.0956985	slu-mir-221-1-2-3p	6314.33	7108.03	13422.4	0.177013	slu-mir-19b-1-2-3p	4399.03	4829.36	9228.4	0.189765	slu-mir-21-2-3p	2705.85	11799.4	14505.3	0.23025
	slu-let-7e-1-5p	9358.26	7762.99	17121.3	0.238458	slu-mir-99a-100b-3p	8548.2	8123.79	16672	0.236476	slu-mir-27a-3p	8650.65	8266.25	16916.9	0.304994	slu-mir-152-3p	8503.69	7308.35	15812	0.250664	slu-mir-27c-3p	4541.47	6551.36	11092.8	0.141953	slu-mir-152-3p	4941.98	5708.72	10650.7	0.165442	slu-mir-15a-5p	4800.25	0.0898012	slu-mir-144-5p	4389.17	7909.85	12299	0.162199	slu-mir-21-2-3p	4392.89	3988.85	8381.74	0.172355	slu-mir-152-3p	7380.48	6998.05	14378.5	0.228238
	slu-mir-219b-3p	8456.57	7632.3	16088.9	0.22408	slu-mir-222a-5p	9345.56	7083.77	16429.3	0.233034	slu-mir-27d-3p	8397.3	8183.37	16580.7	0.298932	slu-mir-135b-5p	8041.86	7538.01	15579.9	0.246984	slu-mir-143-5p	3984.19	6317.54	10301.7	0.131829	slu-mir-143-5p	5347.5	5302.48	10650	0.16543	slu-mir-146-3p	4382.5	0.0819862	slu-mir-206-3p	6005.78	5877.34	11883.1	0.156714	slu-mir-222a-3p	4033.47	3664.65	7698.12	0.158297	slu-mir-27d-3p	7209.95	6251.61	13461.6	0.213682
	slu-mir-456-3p	8939.62	6895.21	15834.8	0.220541	slu-mir-222b-5p	9060.47	7155.69	16216.2	0.23001	slu-let-7h-1-5p	6815.57	8272.73	15088.3	0.272026	slu-mir-30a-1-2-3p	6815.98	7127.95	13943.9	0.22105	slu-mir-222a-5p	2575.97	7383.69	9959.66	0.127452	slu-mir-1-3p	4955.59	5539.35	10494.9	0.163022	slu-mir-429-3p	4215.92	0.0788697	slu-mir-103-3p	5257.76	5880.22	11138	0.146887	slu-mir-146-3p	4781.49	2876.97	7658.46	0.157482	slu-mir-126-5p	6399.32	5031.91	11431.2	0.181454
	slu-mir-429-3p	9165.04	6341.08	15506.1	0.215963	slu-mir-196a-1-2-5p	8936.64	7250.75	16187.4	0.229602	slu-mir-429-3p	6878.44	6016.76	12895.2	0.232487	slu-mir-222a-5p	6939.7	6523.17	13462.9	0.213423	slu-mir-153c-3p	5940.45	3763.71	9704.16	0.124182	slu-mir-126-5p	4695.33	5290.04	9985.37	0.155107	slu-mir-23a-1-3-3p	4126.22	0.0771916	slu-mir-214b-3p	5393.02	5317.04	10710.1	0.141244	slu-mir-2188-3p	1777.12	5555.81	7332.93	0.150788	slu-mir-7132-5p	5578.19	5576.52	11154.7	0.177065
	slu-mir-430b-1-4-5p	8524.2	6673.04	15197.2	0.211661	slu-mir-222a-3p	8226.59	7055	15281.6	0.216754	slu-mir-30a-1-2-3p	6375.47	6440.24	12815.7	0.231054	slu-mir-10d-5p	6575.15	6713.31	13288.5	0.210658	slu-mir-152-3p	5334.61	4054.38	9388.99	0.120149	slu-mir-214b-3p	5041.09	4465.71	9506.8	0.147673	slu-mir-107-3p	3990.38	0.0746506	slu-mir-214a-3p	5381.35	5307.82	10689.2	0.140968	slu-mir-23a-1-3-3p	3687.88	3621.42	7309.3	0.150302	slu-mir-146-3p	4570.37	6309.9	10880.3	0.172708
	slu-mir-99a-100b-3p	6641.92	7658.44	14300.4	0.19917	slu-mir-190b-5p	6704.93	8483.39	15188.3	0.215431	slu-mir-99a-100b-3p	6101.58	6710.91	12812.5	0.230995	slu-mir-429-3p	6156.77	7005.39	13162.2	0.208656	slu-mir-27d-3p	4865.2	4518.81	9384.01	0.120085	slu-mir-214a-3p	5030.5	4458.6	9489.1	0.147398	slu-mir-460-5p	3990.38	0.0746506	slu-mir-15a-5p	4843.35	5552.81	10396.2	0.137104	slu-mir-101b-3p	3557.32	3735.49	7292.81	0.149963	slu-mir-10c-5p	5378.57	4900.55	10279.1	0.163166
	slu-mir-192-5p	7203.86	6963.17	14167	0.197313	slu-mir-122-5p	8302.31	6761.07	15063.4	0.213659	slu-mir-96-1-2-5p	5885.58	6383.26	12268.8	0.221194	slu-mir-9-3-3p	6767.82	6363.38	13131.2	0.208165	slu-mir-nov1-3p	1366.6	7522.06	8888.66	0.113746	slu-mir-139-5p	5482.93	3876.48	9359.41	0.145383	slu-mir-222b-3p	3928.87	0.0734999	slu-mir-1388-3p	4530.05	5041.51	9571.56	0.126229	slu-mir-27d-3p	3548.1	3724.69	7272.79	0.149551	slu-mir-222a-5p	3142.28	4170.64	7312.92	0.116082
	slu-mir-93-5p	6488.95	6445.64	12934.6	0.180148	slu-mir-218a-5p	7169.09	7285.15	14454.2	0.205019	slu-mir-222a-5p	5964.63	6262.82	12227.5	0.220448	slu-mir-96-1-2-5p	6916.09	6044.95	12961	0.205468	slu-mir-183-1-2-5p	7820.39	594.213	8414.61	0.10768	slu-mir-1388-3p	3545.33	4814.51	8359.84	0.129857	slu-mir-23b-3p	3890.43	0.0727807	slu-mir-23b-3p	5160.1	4290.41	9450.51	0.124633	slu-mir-19cd-3p	3425.23	3599.81	7025.03	0.144457	slu-mir-23b-3p	4923.55	2185.37	7108.92	0.112844
	slu-mir-133ab-3p	5976.92	6780.2	12757.1	0.177676	slu-mir-429-3p	6138.31	7963.69	14102	0.200023	slu-mir-152-3p	6016.92	6115.19	12132.1	0.218729	slu-mir-9-1-2-3p	6119.93	6766	12885.9	0.204277	slu-mir-221-1-2-3p	4090.56	3463.38	7553.95	0.0966662	slu-mir-730-5p	3668.65	4466.3	8134.96	0.126364	slu-mir-216a-1-2-5p	3734.1	0.069856	slu-mir-10c-5p	4202.49	4088.66	8291.15	0.109343	slu-mir-24ab-3p	3008.98	3345.25	6354.23	0.130663	slu-mir-101b-3p	3730.65	3376.36	7107.01	0.112813
	slu-let-7c-1-3-5p	6240.99	6304.49	12545.5	0.174729	slu-mir-19a-3p	5455.88	7559.07	13015	0.184604	slu-mir-222a-3p	5816.48	6168.28	11984.8	0.216073	slu-mir-24ab-3p	5570.27	6890.85	12461.1	0.197543	slu-mir-15b-5p	3343.67	4135.9	7479.57	0.0957143	slu-mir-8159-5p	5610.04	2285.86	7895.89	0.12265	slu-mir-462-5p	3675.15	0.0687533	slu-mir-222a-5p	4301.88	3756.06	8057.94	0.106268	slu-mir-93-5p	3122.64	2980.23	6102.87	0.125494	slu-mir-19b-1-2-3p	3428.38	3412.03	6840.41	0.108581
	slu-mir-122-5p	7311.74	4234.36	11546.1	0.16081	slu-let-7a-1-2-5p	6878.65	5916.17	12794.8	0.181482	slu-mir-724-1-2-5p	6049.91	5740.92	11790.8	0.212576	slu-mir-222a-3p	5752.55	5974.51	11727.1	0.185906	slu-mir-214b-3p	3903.26	3269.25	7172.51	0.091785	slu-mir-7132-5p	3933.46	3920.9	7854.35	0.122005	slu-mir-145-3p	3557.26	0.0665478	slu-mir-218b-5p	3894.81	3733.57	7628.39	0.100603	slu-mir-145-3p	2651.09	3124.32	5775.41	0.11876	slu-mir-181a-3-3p	3182.69	3569.49	6752.18	0.107181
	slu-mir-430bc-3-3p	6092.85	4961	11053.8	0.153954	slu-mir-96-1-2-5p	5816.7	6858.01	12674.7	0.179778	slu-mir-181a-3-3p	5306.05	6033.6	11339.6	0.204442	slu-mir-23a-1-3-3p	5602.38	5819.88	11422.3	0.181074	slu-mir-214a-3p	3903.26	3264.96	7168.22	0.0917301	slu-mir-23b-3p	4144.54	2914.17	7058.71	0.109646	slu-mir-27e-3p	3339.42	0.0624725	slu-mir-126-5p	4357.63	2846.44	7204.07	0.0950069	slu-mir-222b-3p	2863.06	2731.68	5594.73	0.115045	slu-mir-27e-3p	3610.23	2464.63	6074.86	0.0964294
	slu-mir-124-1-3-5p	4872.35	6126.75	10999.1	0.153191	slu-mir-133a-1-2-5p	6157.02	5597.22	11754.2	0.166723	slu-mir-456-3p	5508.97	5490.98	11000	0.198317	slu-mir-133a-1-2-5p	5985.82	5349.11	11334.9	0.17969	slu-mir-456-3p	1468.35	5548.49	7016.84	0.089793	slu-mir-101b-3p	3412.17	3496.89	6909.06	0.107321	slu-mir-192-3p	3065.19	0.0573424	slu-mir-152-5p	3495.09	3419.42	6914.51	0.0911882	slu-mir-181a-4-3p	3259.34	2276.6	5535.94	0.113836	slu-mir-19cd-3p	2666.25	3038.81	5705.06	0.0905594
	slu-mir-222b-5p	6181.41	4670.86	10852.3	0.151146	slu-mir-456-3p	6514.27	5228.87	11743.1	0.166565	slu-mir-129-1-4-5p	5445.48	5186.64	10632.1	0.191686	slu-mir-724-1-2-5p	6128.43	5191.62	11320.1	0.179454	slu-mir-107-3p	3778.39	3204.89	6983.28	0.0893635	slu-mir-222a-5p	3442.44	3425.23	6867.67	0.106678	slu-mir-19b-1-2-3p	2870.41	0.0536985	slu-mir-22ab-5p	3110.06	3581.97	6692.03	0.0882542	slu-mir-181a-3-3p	2193.37	2523.95	4717.32	0.0970028	slu-mir-214b-3p	1808.75	3893.12	5701.87	0.0905088
	slu-mir-181a-2-3p	5263.62	5457.62	10721.2	0.149321	slu-mir-129-1-4-5p	5814.92	5597.85	11412.8	0.161879	slu-mir-145-3p	4759.51	5323.92	10083.4	0.181793	slu-mir-129-1-4-5p	5503.22	5613.7	11116.9	0.176234	slu-mir-192-5p	3246.55	3276.75	6523.3	0.0834773	slu-mir-181a-3-3p	3043.72	3563.21	6606.93	0.102628	slu-mir-737-5p	2834.53	0.0530273	slu-mir-101b-3p	3490.77	3172.7	6663.47	0.0878775	slu-mir-2188-5p	1148.91	3374.07	4522.98	0.0930066	slu-mir-214a-3p	1803.9	3885.29	5689.19	0.0903075
	slu-mir-19a-3p	4899.72	5452.39	10352.1	0.14418	slu-mir-194b-5p	5523.59	5854.26	11377.9	0.161384	slu-mir-130a-5p	4752.66	5011.81	9764.47	0.176043	slu-mir-9-4-3p	5702.49	5407.53	11110	0.176124	slu-mir-1388-5p	807.013	5401.55	6208.56	0.0794496	slu-mir-19b-1-2-3p	3341.81	3142.76	6484.57	0.100727	slu-mir-1-3p	2532.11	0.0473698	slu-mir-222a-3p	2301.54	3947.43	6248.97	0.0824111	slu-mir-7ab-5p	2632.66	1885.16	4517.82	0.0929004	slu-mir-222a-3p	2321.96	3224.98	5546.94	0.0880495
	slu-mir-218a-5p	5332.86	4480.06	9812.91	0.13667	slu-mir-124-1-3-5p	5319.58	5605.98	10925.6	0.154968	slu-mir-218a-5p	5062.03	4659.56	9721.59	0.17527	slu-mir-204-1-2-5p	5218	5835.92	11053.9	0.175235	slu-mir-nov6-3p	2067.25	4067.25	6134.5	0.0785018	slu-mir-22ab-5p	2980.92	3093.6	6074.53	0.0943581	slu-mir-135ac-5p	2529.55	0.0473218	slu-mir-214b-5p	3142.47	3071.83	6214.3	0.0819538	slu-mir-456-3p	2394.59	2017.24	4411.82	0.0907208	slu-mir-22ab-5p	2762.43	2594.25	5356.68	0.0850294
	slu-mir-96-1-2-5p	4865.91	4770.19	9636.1	0.134208	slu-mir-724-1-2-5p	5884.41	5036.25	10920.7	0.154899	slu-mir-214b-3p	4388.51	4673.81	9062.31	0.163384	slu-mir-214b-3p	5664.72	5205.93	10870.7	0.17233	slu-mir-19b-1-2-3p	2888.14	3199.53	6087.66	0.0779025	slu-mir-27e-3p	3113.32	2244.4	5357.73	0.0832237	slu-mir-125b-1-3p	2488.54	0.0465547	slu-mir-144-3p	2186.16	3768.74	5954.9	0.0785329	slu-mir-22ab-5p	2042.85	2358.25	4401.09	0.0905002	slu-mir-139-5p	3817.93	1363.24	5181.18	0.0822436
	slu-mir-190b-5p	3716.25	5520.35	9236.6	0.128644	slu-mir-219b-3p	5391.74	5237.63	10629.4	0.150767	slu-mir-214a-3p	4379.79	4668.63	9048.42	0.163133	slu-mir-214a-3p	5653.38	5193.33	10846.7	0.17195	slu-mir-181a-3-3p	1135.37	4771.94	5907.31	0.0755945	slu-mir-15b-5p	2577.67	2605.64	5183.31	0.0805143	slu-let-7g-1-3p	2406.53	0.0450205	slu-mir-19b-1-2-3p	3153.27	2280.38	5433.65	0.0716587	slu-mir-107-3p	2019.81	2145.72	4165.52	0.0856562	slu-mir-1-3p	2984.68	2089.67	5074.35	0.0805478
	slu-mir-301b-5p	5796.58	3228.05	9024.63	0.125691	slu-mir-430d-1-2-3p	5169.01	5427.12	10596.1	0.150296	slu-mir-301a-5p	4458.85	4493.8	8952.64	0.161407	slu-mir-456-3p	4872.34	5708.77	10581.1	0.16774	slu-mir-731-5p	2196.74	3636.07	5832.81	0.0746412	slu-mir-19cd-3p	2595.07	2481.28	5076.35	0.0788529	slu-mir-93-5p	2393.72	0.0447807	slu-mir-2188-3p	761.418	4414.92	5176.34	0.0682653	slu-mir-15b-5p	1858.53	2074.87	3933.4	0.080883	slu-mir-107-3p	2019.69	2759.55	4779.24	0.0758634
	slu-mir-133a-1-2-5p	4057.61	4697	8754.61	0.121931	slu-mir-8159-5p	5265.23	4666.02	9931.25	0.140865	slu-mir-196a-1-2-5p	4443.91	4504.16	8948.06	0.161324	slu-mir-27c-3p	5448.44	4657.28	10105.7	0.160203	slu-mir-200a-3p	5175.06	590.996	5766.05	0.0737869	slu-mir-107-3p	2484.61	2390.67	4875.28	0.0757297	slu-mir-1388-5p	2160.5	0.0404177	slu-mir-2188-5p	2245.36	2694.26	4939.62	0.0651435	slu-mir-139-5p	1643.49	1883.96	3527.45	0.0725354	slu-mir-181a-4-3p	1889.57	2864.82	4754.39	0.0754689
	slu-mir-222b-3p	4577.69	3850.13	8427.82	0.117379	slu-mir-93-5p	4956.98	4657.89	9614.87	0.136378	slu-mir-204-1-2-5p	4535.41	4170.03	8705.45	0.15695	slu-mir-375-3p	5031	4889.23	9920.23	0.157263	slu-mir-101b-3p	2834.95	2754.4	5589.36	0.0715257	slu-mir-222a-3p	2469.47	2237.3	4706.77	0.0731122	slu-mir-21-2-3p	2139.99	0.0400342	slu-mir-731-3p	2305	2555.92	4860.91	0.0641055	slu-mir-152-5p	1769.44	1691.84	3461.28	0.0711747	slu-mir-143-5p	2782.63	1866.09	4648.72	0.0737916
	slu-mir-152-3p	3574.56	4490.51	8065.07	0.112327	slu-mir-152-3p	4622	4612.86	9234.86	0.130987	slu-mir-148-5p	4272.72	4278.82	8551.54	0.154175	slu-mir-145-3p	4251.84	4795.87	9047.72	0.143431	slu-mir-7132-3p	1683.4	3550.26	5233.66	0.066974	slu-mir-135b-5p	1846.05	2842.52	4688.57	0.0728294	slu-mir-130ab-3p	2134.87	0.0399383	slu-mir-222b-3p	1827.92	2867.19	4695.11	0.0619189	slu-mir-135b-5p	1354.73	1935.59	3290.32	0.0676592	slu-mir-731-3p	1567.91	2943.98	4511.89	0.0716196
	slu-mir-219c-3p	4431.17	3586.14	8017.3	0.111662	slu-mir-27d-3p	4419.76	4434.63	8854.39	0.125591	slu-mir-152-5p	4020	4278.82	8298.81	0.149619	slu-mir-152-5p	4719.34	4317.09	9036.43	0.143252	slu-mir-139-5p	2501.97	2640.71	5142.68	0.0658097	slu-mir-152-5p	2121.45	2470.03	4591.48	0.0713212	slu-mir-122-3p	2101.55	0.039315	slu-mir-7132-3p	2419.94	2180.66	4600.6	0.0606725	slu-mir-731-3p	1113.58	2068.87	3182.45	0.0654411	slu-mir-135b-5p	1957.46	2408.95	4366.41	0.0693103
	slu-mir-146-5p	5898.02	1730.34	7628.36	0.106245	slu-mir-181a-2-3p	4388.58	3929.94	8318.52	0.11799	slu-mir-27c-3p	4059.83	4070.32	8130.15	0.146578	slu-mir-22ab-5p	4351.95	4385.81	8737.77	0.138518	slu-mir-19cd-3p	2293.86	2761.91	5055.77	0.0646976	slu-mir-93-5p	2094.21	1996.87	4091.08	0.0635484	slu-mir-144-5p	2088.74	0.0390753	slu-mir-146-3p	1452.4	3127.74	4580.14	0.0604026	slu-mir-338ab-3p	1198.06	1679.83	2877.89	0.0591784	slu-mir-456-3p	2002.72	2275.84	4278.56	0.0679159
	slu-mir-125a-1-3p	3822.52	3209.75	7032.27	0.0979428	slu-mir-27a-3p	3282.97	4305.17	7588.15	0.10763	slu-mir-734-3p	4103.41	3907.14	8010.55	0.144422	slu-mir-214b-5p	4193.29	4499.21	8692.5	0.1378	slu-mir-23b-3p	1667.21	3022.55	4689.76	0.0600138	slu-mir-456-3p	1957.27	1948.31	3905.58	0.0606669	slu-mir-29b-5p	2088.74	0.0390753	slu-mir-133ab-3p	3081.11	1375.95	4457.06	0.0587795	slu-mir-23b-3p	1546.73	1318.41	2865.14	0.0589161	slu-mir-152-5p	2094.85	2024.42	4119.28	0.0653874
	slu-mir-152-5p	3523.03	3194.07	6717.1	0.0935531	slu-mir-222b-3p	3668.73	3505.3	7174.03	0.101757	slu-mir-190b-5p	4108.39	3807.42	7915.81	0.142714	slu-mir-130a-5p	3977.01	4323.96	8300.97	0.131593	slu-mir-126-5p	2932.07	1360.04	4292.11	0.0549252	slu-mir-7ab-5p	1643.29	1953.05	3596.34	0.0558633	slu-mir-731-5p	2075.92	0.0388355	slu-mir-143-5p	2087.2	1663.59	3750.8	0.0494653	slu-mir-551-3p	1322.47	1371.24	2693.72	0.0553912	slu-mir-222b-3p	1658.43	2355.88	4014.31	0.0637212
	slu-let-7a-1-2-5p	3146.26	3403.17	6549.43	0.0912179	slu-mir-152-5p	3783.66	3355.83	7139.49	0.101267	slu-mir-375-3p	3756.69	4076.79	7833.48	0.141229	slu-mir-734-3p	4287.73	3660.19	7947.92	0.125996	slu-mir-152-5p	2478.85	1712.92	4191.77	0.0536411	slu-mir-181a-4-3p	1639.51	1777.76	3417.26	0.0530817	slu-mir-181a-2-3p	2040.04	0.0381643	slu-mir-181a-4-3p	1588.52	2119.55	3708.07	0.0489019	slu-mir-187-3p	1373.16	1318.41	2691.57	0.0553471	slu-mir-15b-5p	2111.02	1745.16	3856.18	0.0612112
	slu-mir-129-1-4-5p	3568.12	2958.82	6526.94	0.0909047	slu-mir-124ab-3p	3120.83	3975.59	7096.42	0.100656	slu-mir-22ab-5p	3673.27	4124.71	7797.98	0.140589	slu-mir-218a-5p	4026.12	3771.87	7797.99	0.12362	slu-mir-457-5p	2120.43	1939.24	4059.67	0.0519507	slu-mir-214b-5p	1655.4	1639.78	3295.17	0.0511852	slu-mir-7ab-5p	2034.92	0.0380684	slu-mir-10a-5p	2167.15	1521.79	3688.94	0.0486495	slu-mir-457-5p	1377.77	1210.34	2588.11	0.0532197	slu-mir-730-5p	2783.44	891.721	3675.16	0.0583377
	slu-mir-27d-3p	3527.86	2992.8	6520.67	0.0908173	slu-mir-145-3p	3838.9	2815.5	6654.39	0.0943861	slu-mir-24ab-3p	3771	3859.22	7630.23	0.137565	slu-let-7g-1-5p	3922.24	3849.76	7771.99	0.123207	slu-mir-181a-2-3p	850.948	3181.29	4032.24	0.0515997	slu-mir-222b-3p	1764.34	1476.92	3241.27	0.0503479	slu-mir-142-1-2-5p	1840.14	0.0344246	slu-mir-148-5p	1756.19	1849.21	3605.39	0.0475477	slu-mir-375-3p	1471.46	1083.06	2554.53	0.0525291	slu-mir-93-5p	1618.02	1899.15	3517.16	0.0558298
	slu-mir-430b-2-3p	3262.19	3000.64	6262.83	0.0872263	slu-mir-301b-5p	3462.94	2777.97	6240.91	0.0885212	slu-mir-101a-3p	3787.81	3426.68	7214.49	0.13007	slu-mir-722-1-2-3p	3862.74	3792.49	7655.22	0.121356	slu-mir-nov6-5p	1577.03	2235.27	3812.3	0.0487852	slu-mir-146-3p	1485.17	1714.98	3200.15	0.0497092	slu-mir-139-5p	1758.13	0.0328904	slu-mir-19cd-3p	1817.12	1766.78	3583.89	0.0472642	slu-let-7b-1-2-3p	1262.57	1081.86	2344.44	0.0482089	slu-mir-214b-5p	1517.8	1400.65	2918.45	0.0463261
	slu-mir-139-5p	3589.05	2658.24	6247.29	0.0870098	slu-mir-430b-1-4-5p	3104.79	2997.49	6102.28	0.0865549	slu-mir-23a-1-3-3p	3346.47	3503.09	6849.56	0.12349	slu-mir-196a-1-2-5p	3747.52	3637.28	7384.8	0.117069	slu-mir-222a-3p	1197.8	2463.73	3661.53	0.0468558	slu-mir-457-5p	1650.86	1374.47	3025.33	0.0469937	slu-mir-128-2-5p	1714.56	0.0320753	slu-mir-203a-5p	1798.97	1600.76	3399.73	0.0448355	slu-mir-27e-3p	1254.89	968.995	2223.89	0.04573	slu-mir-181a-2-3p	1205.03	1681.65	2886.68	0.0458218
	slu-mir-27a-3p	3186.51	2966.67	6153.18	0.085699	slu-mir-214b-3p	2915.92	3144.45	6060.37	0.0859605	slu-mir-222b-3p	3264.3	3558.77	6823.08	0.123013	slu-mir-190b-5p	4031.79	3351.5	7383.29	0.117045	slu-mir-93-5p	2046.44	1596.01	3642.45	0.0466116	slu-mir-192-5p	957.829	1829.87	2787.7	0.0433024	slu-mir-142-1-2-3p	1712	0.0320273	slu-mir-182-5p	1852.12	1483.75	3335.87	0.0439932	slu-mir-181a-2-3p	990.704	1099.88	2090.58	0.0429888	slu-mir-457-5p	1339.99	1256.24	2596.23	0.0412114
	slu-mir-430c-1-3-5p	3022.27	2799.38	5821.66	0.0810817	slu-mir-214a-3p	2904.34	3138.82	6043.16	0.0857164	slu-mir-31-5p	3228.82	3556.18	6785	0.122326	slu-mir-148-5p	3809.85	3464.9	7274.74	0.115325	slu-mir-148-5p	3006.07	542.729	3548.79	0.0454131	slu-mir-2187-5p	1302.83	1479.29	2782.12	0.0432158	slu-mir-10d-5p	1694.05	0.0316917	slu-mir-107-3p	1644.7	1627.28	3271.98	0.0431506	slu-mir-200a-3p	1210.35	875.337	2085.69	0.0428882	slu-mir-7ab-5p	1225.23	1264.07	2489.3	0.0395139
	slu-mir-125b-1-3p	1838.8	3601.82	5440.62	0.0757749	slu-mir-101a-3p	3376.52	2652.27	6028.79	0.0855125	slu-mir-222b-5p	3345.85	3400.78	6746.63	0.121634	slu-mir-181a-3-3p	3564.29	3460.31	7024.61	0.111359	slu-mir-130a-5p	1026.69	2359.69	3386.38	0.0433347	slu-mir-130a-5p	1440.53	1337.17	2777.69	0.043147	slu-mir-101b-5p	1668.43	0.0312123	slu-mir-181a-3-3p	1136.51	2113.21	3249.72	0.0428572	slu-mir-214b-3p	706.549	1181.53	1888.07	0.0388247	slu-mir-2187-5p	1436.17	906.51	2342.68	0.0371866
	slu-mir-101a-3p	2231.68	2480.5	4712.18	0.0656294	slu-mir-27c-3p	3162.7	2834.26	5996.96	0.085061	slu-mir-124ab-3p	3620.36	2998.02	6618.38	0.119322	slu-mir-145-5p	3410.35	3452.3	6862.65	0.108792	slu-mir-22ab-5p	1683.4	1641.06	3324.46	0.0425423	slu-mir-216a-1-2-5p	1844.54	921.449	2765.99	0.0429652	slu-mir-19cd-3p	1583.85	0.0296301	slu-mir-21-2-3p	1435.98	1735.65	3171.63	0.0418272	slu-mir-214a-3p	701.941	1179.12	1881.06	0.0386805	slu-mir-130a-5p	1216.34	1062.23	2278.58	0.036169
	slu-mir-8159-5p	1880.67	2786.31	4666.98	0.0649999	slu-mir-734-3p	3022.83	2826.75	5849.58	0.0829706	slu-mir-214b-5p	2994.14	3257.03	6251.17	0.112702	slu-mir-222b-3p	3298.91	3384.72	6683.63	0.105954	slu-mir-nov4-5p	994.314	2203.09	3197.41	0.0409165	slu-mir-21-2-3p	1378.49	1266.7	2645.18	0.0410887	slu-mir-143-5p	1512.09	0.0282876	slu-mir-27e-5p	1280.41	1664.75	2945.16	0.0388406	slu-mir-130a-5p	915.441	956.987	1872.43	0.038503	slu-mir-27b-5p	1351.31	695.977	2047.29	0.0324977
	slu-mir-27c-3p	2373.38	2281.85	4655.23	0.0648362	slu-mir-139-5p	2498.09	2831.76	5329.85	0.0755987	slu-mir-93-5p	2992.9	2864.63	5857.53	0.105605	slu-let-7f-1-5p	3090.19	3187.7	6277.89	0.0995218	slu-mir-181a-4-3p	853.26	2340.39	3193.65	0.0408684	slu-mir-nov1-3p	1271.81	1346.64	2618.45	0.0406735	slu-mir-29c-1-2-3p	1506.97	0.0281917	slu-mir-93-5p	1519.81	1390.36	2910.17	0.0383792	slu-mir-143-5p	792.563	1013.42	1805.99	0.0371367	slu-mir-737-5p	978.73	1016.13	1994.86	0.0316654
	slu-mir-125a-3-3p	2560.16	2059.68	4619.83	0.0643432	slu-mir-125a-1-3p	2761.8	2522.82	5284.61	0.0749571	slu-mir-135ac-5p	3035.23	2520.15	5555.38	0.100158	slu-mir-124ab-3p	2983.47	2581.78	5565.24	0.0882244	slu-mir-135b-5p	1715.77	1340.73	3056.5	0.0391134	slu-mir-27b-5p	1392.11	1119.24	2511.35	0.0390097	slu-mir-130a-5p	1481.34	0.0277123	slu-mir-181a-2-3p	1134.35	1609.99	2744.33	0.0361921	slu-let-7f-1-3p	857.074	875.337	1732.41	0.0356238	slu-let-7b-1-2-3p	1026.41	900.42	1926.83	0.0305856
	slu-mir-430a-5p	2798.46	1662.38	4460.84	0.0621288	slu-mir-107-3p	2629.94	2626	5255.95	0.0745505	slu-mir-722-1-2-3p	2841.64	2694.98	5536.62	0.0998193	slu-mir-144-5p	2500.86	2875	5375.87	0.0852222	slu-mir-27b-5p	753.829	2222.4	2976.23	0.0380861	slu-mir-181a-2-3p	1113.68	1219.91	2333.6	0.0362487	slu-let-7f-1-3p	1419.83	0.0265616	slu-mir-7132-5p	1172.81	1454.92	2627.73	0.0346544	slu-mir-148-5p	901.618	678.416	1580.03	0.0324904	slu-mir-29b-5p	783.954	849.092	1633.05	0.0259222
	slu-mir-145-3p	2679.31	1756.48	4435.78	0.0617799	slu-mir-22ab-5p	2711.91	2344.58	5056.49	0.0717213	slu-mir-192-3p	2612.56	2808.95	5421.51	0.097744	slu-mir-192-3p	2691.64	2653.94	5345.58	0.084742	slu-mir-27e-3p	1577.03	1363.26	2940.29	0.0376262	slu-mir-153c-3p	1107.63	1217.54	2325.18	0.0361179	slu-mir-29ab-3p	1335.25	0.0249794	slu-mir-130a-5p	847.845	1615.17	2463.02	0.0324821	slu-let-7c-3-3p	744.948	743.256	1488.2	0.0306021	slu-let-7f-1-3p	702.325	724.686	1427.01	0.0226517
	slu-mir-430bc-2-3p	2457.11	1918.53	4375.64	0.0609422	slu-mir-148-5p	2285.16	2431.51	4716.67	0.0669014	slu-mir-145-5p	2741.42	2597.85	5339.27	0.0962613	slu-mir-27e-3p	2594.36	2686.58	5280.94	0.0837174	slu-mir-146-3p	1172.37	1677.53	2849.89	0.0364694	slu-mir-194b-5p	725.56	1578.19	2303.75	0.035785	slu-mir-27b-5p	1214.8	0.022726	slu-mir-139-5p	1207.38	1200.14	2407.52	0.0317502	slu-mir-214b-5p	579.063	840.516	1419.58	0.029191	slu-mir-nov6-5p	770.214	650.739	1420.95	0.0225555
	slu-mir-724-1-2-5p	2044.91	2271.39	4316.3	0.0601157	slu-mir-135ac-5p	1992.06	2402.12	4394.17	0.062327	slu-mir-107-3p	2670.45	2487.78	5158.23	0.0929974	slu-mir-107-3p	2711.47	2533.67	5245.14	0.0831498	slu-mir-216b-5p	2670.77	50.4116	2721.19	0.0348224	slu-mir-218b-5p	979.014	1301.04	2280.06	0.035417	slu-mir-10c-5p	1155.85	0.0216233	slu-mir-722-1-2-3p	1200.47	1148.26	2348.73	0.0309749	slu-let-7g-1-3p	741.876	673.613	1415.49	0.0291069	slu-mir-338ab-3p	825.98	568.961	1394.94	0.0221426
	slu-mir-107-3p	1961.18	2336.74	4297.92	0.0598597	slu-mir-124b-5p	1961.77	2317.06	4278.83	0.060691	slu-mir-125a-1-3p	2400.29	2745.49	5145.78	0.092773	slu-mir-135ac-5p	2514.08	2711.78	5225.87	0.0828443	slu-mir-27a-5p	564.215	2152.68	2716.9	0.0347675	slu-mir-200b-3p	1398.16	845.648	2243.81	0.0348539	slu-let-7b-1-2-3p	1114.85	0.0208561	slu-mir-130ab-3p	1228.12	1102.15	2330.27	0.0307314	slu-mir-737-5p	626.678	695.227	1321.9	0.0271825	slu-mir-22c-5p	677.271	692.497	1369.77	0.021743
	slu-mir-148-5p	2125.41	1934.21	4059.63	0.0565409	slu-mir-130ab-3p	1947.51	1836.14	3783.65	0.0536674	slu-let-7b-1-2-5p	2274.55	2766.21	5040.76	0.0908796	slu-mir-139-5p	2371.47	2482.7	4854.17	0.0769519	slu-mir-216c-5p	2622.21	48.2664	2670.48	0.0341735	slu-mir-187-5p	1008.52	1221.69	2230.21	0.0346427	slu-mir-222b-5p	1096.91	0.0205205	slu-mir-183-1-2-5p	1224.23	1097.53	2321.77	0.0306193	slu-mir-218b-5p	548.343	721.643	1269.99	0.0261149	slu-mir-2187-3p	831.637	527.203	1358.84	0.0215696
	slu-mir-2188-3p	2154.4	1850.57	4004.97	0.0557796	slu-mir-19b-1-2-3p	1495.82	2118.82	3614.64	0.0512701	slu-mir-301b-5p	2119.55	2320.71	4440.27	0.0800533	slu-let-7d-1-5p	2109.87	2201.5	4311.36	0.0683469	slu-mir-194b-5p	2150.49	499.826	2650.32	0.0339155	slu-mir-737-5p	1007.01	998.434	2005.44	0.0311513	slu-mir-1388-3p	1040.52	0.0194657	slu-mir-724-1-2-5p	703.08	1615.75	2318.83	0.0305806	slu-mir-200b-3p	731.124	500.707	1231.83	0.0253303	slu-mir-nov7-5p	525.33	820.383	1345.71	0.0213612
	slu-mir-130ab-3p	2249.4	1709.43	3958.82	0.0551369	slu-mir-219c-3p	1902.08	1693.55	3595.63	0.0510005	slu-mir-181a-2-3p	2061.04	2369.93	4430.97	0.0798856	slu-mir-222b-5p	2171.25	2079.51	4250.76	0.0673863	slu-mir-nov7-5p	536.467	2060.44	2596.91	0.033232	slu-let-7b-1-2-3p	940.428	951.651	1892.08	0.0293904	slu-mir-22c-3p	1017.46	0.0190342	slu-let-7g-1-3p	1158.98	1081.97	2240.95	0.0295535	slu-mir-nov1-3p	631.286	567.949	1199.23	0.02466	slu-mir-27a-5p	726.571	563.741	1290.31	0.0204818
	slu-mir-22ab-5p	1888.72	1905.46	3794.18	0.0528439	slu-mir-23a-1-3-3p	1601.84	1867.41	3469.25	0.0492079	slu-mir-124-1-3-5p	2179.94	2197.69	4377.62	0.0789239	slu-mir-462-5p	1870.92	2180.88	4051.8	0.0642322	slu-mir-203a-3p	483.283	1967.13	2450.41	0.0313573	slu-mir-148-5p	933.619	843.28	1776.9	0.0276013	slu-let-7c-3-3p	971.327	0.0181712	slu-mir-218a-5p	1100.64	865.806	1966.45	0.0259334	slu-mir-125b-1-3p	1124.33	61.2376	1185.57	0.024379	slu-mir-192-5p	453.4	817.773	1271.17	0.020178
	slu-mir-214b-3p	2118.97	1633.63	3752.6	0.0522647	slu-mir-153a-1-2-3p	1626.79	1824.26	3451.04	0.0489497	slu-mir-139-5p	2117.06	2053.94	4171	0.0751987	slu-mir-181a-2-3p	1885.09	2089.25	3974.34	0.0630041	slu-mir-222b-3p	841.698	1139.09	1980.79	0.0253477	slu-mir-27a-5p	823.915	903.091	1727.01	0.0268263	slu-mir-456-3p	927.758	0.0173561	slu-mir-27b-5p	932.111	997.234	1929.34	0.0254441	slu-mir-203a-3p	795.635	350.615	1146.25	0.0235705	slu-mir-30c-3p	539.877	703.807	1243.68	0.0197416
	slu-mir-214a-3p	2122.19	1628.4	3750.59	0.0522368	slu-mir-24ab-3p	1745.28	1594.74	3340.02	0.0473749	slu-let-7g-1-5p	1726.77	2017.68	3744.44	0.0675083	slu-mir-19b-1-2-3p	1902.09	1947.21	3849.3	0.061022	slu-mir-222b-5p	460.159	1460.86	1921.02	0.0245829	slu-mir-200a-3p	1066.02	630.091	1696.11	0.0263464	slu-mir-218b-5p	902.129	0.0168767	slu-mir-460-5p	1164.6	734.379	1898.98	0.0250436	slu-mir-130c-3p	599.03	516.317	1115.35	0.022935	slu-mir-125a-1-3p	568.973	635.079	1204.05	0.0191125
	slu-mir-194b-5p	1809.82	1881.94	3691.76	0.0514174	slu-mir-214b-5p	1416.53	1498.43	2914.96	0.0413459	slu-mir-7a-1-2-3p	1630.91	2012.5	3643.4	0.0656866	slu-mir-93-5p	1892.65	1930.03	3822.68	0.0605999	slu-mir-2187-5p	894.883	823.747	1718.63	0.0219929	slu-mir-24b-2-5p	697.566	783.468	1481.03	0.0230055	slu-mir-194b-3p	861.123	0.0161096	slu-mir-15b-5p	839.634	919.415	1759.05	0.0231982	slu-let-7c-1-3p	522.232	590.763	1112.99	0.0228866	slu-mir-130ab-3p	640.094	543.732	1183.83	0.0187915
	slu-mir-124ab-3p	1698.72	1968.19	3666.91	0.0510713	slu-mir-2188-3p	1595.61	1313.32	2908.92	0.0412602	slu-mir-19a-3p	1834.46	1521.67	3356.13	0.0605075	slu-mir-101b-3p	1737.76	1837.25	3575.01	0.0566737	slu-mir-22c-5p	358.415	1360.04	1718.46	0.0219907	slu-mir-22c-5p	721.777	742.607	1464.38	0.0227469	slu-mir-30c-3p	838.057	0.0156781	slu-mir-205-3p	907.479	807.586	1715.07	0.0226182	slu-mir-nov4-5p	617.462	482.696	1100.16	0.0226227	slu-mir-218b-5p	765.365	408.887	1174.25	0.0186395
	slu-mir-19b-1-2-3p	1854.91	1604.87	3459.78	0.0481865	slu-mir-430bc-3-3p	1341.7	1494.68	2836.38	0.0402312	slu-mir-19b-1-2-3p	1741.09	1491.89	3232.97	0.0582871	slu-mir-125a-1-3p	1641.43	1814.35	3455.77	0.0547835	slu-mir-187-5p	339.917	1338.59	1678.51	0.0214795	slu-mir-nov4-5p	594.671	833.805	1428.48	0.0221891	slu-let-7c-1-3p	799.614	0.0149589	slu-let-7f-1-3p	829.263	808.739	1638	0.0216019	slu-mir-22c-5p	513.016	569.149	1082.17	0.0222527	slu-let-7g-1-3p	549.576	593.32	1142.9	0.0181418
	slu-mir-128-2-5p	753.556	2571.98	3325.54	0.0463168	slu-mir-92b-3p	1450.39	1316.44	2766.83	0.0392448	slu-mir-27e-3p	1634.64	1543.69	3178.33	0.0573019	slu-mir-187-3p	1569.65	1696.94	3266.59	0.0517844	slu-mir-730-5p	850.948	678.948	1529.9	0.0195777	slu-mir-29b-5p	578.783	817.815	1396.6	0.0216939	slu-mir-144-3p	784.237	0.0146712	slu-mir-200b-5p	566.526	1032.97	1599.5	0.0210941	slu-mir-30c-3p	503.8	548.737	1052.54	0.0216434	slu-mir-29c-1-2-3p	547.151	588.101	1135.25	0.0180204
	slu-mir-nov2ab-5p	2352.45	883.465	3235.91	0.0450685	slu-mir-19cd-3p	1167.08	1570.98	2738.06	0.0388367	slu-mir-144-5p	1399.96	1684.85	3084.81	0.0556159	slu-mir-7a-1-2-3p	1393.98	1790.29	3184.28	0.0504795	slu-mir-7132-5p	684.458	839.836	1524.29	0.019506	slu-mir-2187-3p	658.981	719.512	1378.49	0.0214127	slu-mir-730-5p	756.046	0.0141438	slu-mir-29b-5p	652.953	936.132	1589.08	0.0209568	slu-mir-125a-1-3p	556.023	489.901	1045.92	0.0215074	slu-mir-24b-2-5p	695.052	428.896	1123.95	0.017841
	slu-mir-144-5p	1528.04	1607.49	3135.53	0.0436705	slu-let-7h-1-5p	1491.37	1207.62	2698.99	0.0382826	slu-mir-153a-1-2-3p	1515.12	1442.68	2957.8	0.053326	slu-mir-31-5p	1424.21	1665.44	3089.65	0.0489794	slu-mir-214b-5p	1068.31	444.051	1512.36	0.0193533	slu-mir-338ab-3p	731.612	631.275	1362.89	0.0211703	slu-mir-449-3p	740.668	0.0138561	slu-mir-338ab-3p	922.604	651.372	1573.98	0.0207575	slu-mir-29c-1-2-3p	488.44	540.332	1028.77	0.0211548	slu-mir-148-5p	666.765	440.205	1106.97	0.0175715
	slu-mir-92b-3p	1703.55	1427.14	3130.69	0.043603	slu-mir-125a-3-3p	1380.9	1307.69	2688.58	0.0381349	slu-mir-130ab-3p	1561.19	1396.06	2957.24	0.0533159	slu-mir-301a-5p	1554.54	1523.98	3078.52	0.048803	slu-mir-218b-5p	1045.19	454.777	1499.96	0.0191947	slu-let-7f-1-3p	623.421	633.644	1257.07	0.0195265	slu-mir-214a-3p	694.537	0.0129931	slu-mir-737-5p	559.18	1003.57	1562.75	0.0206095	slu-mir-29b-5p	491.512	525.923	1017.43	0.0209216	slu-mir-194b-5p	434.811	638.559	1073.37	0.0170382
	slu-mir-24ab-3p	1880.67	1249.4	3130.07	0.0435943	slu-mir-182-3p	1331.01	1352.09	2683.1	0.0380571	slu-mir-19cd-3p	1426.73	1265.26	2691.99	0.0485337	slu-mir-19cd-3p	1406.26	1397.41	2803.68	0.0444459	slu-mir-737-5p	758.453	686.456	1444.91	0.0184902	slu-mir-30c-3p	572.731	543.039	1115.77	0.0173317	slu-mir-214b-3p	694.537	0.0129931	slu-mir-7ab-5p	658.571	898.087	1556.66	0.0205291	slu-mir-130ab-3p	465.401	542.733	1008.13	0.0207304	slu-mir-22c-3p	486.536	584.621	1071.16	0.017003
	slu-mir-124b-5p	1065.93	1936.83	3002.75	0.0418212	slu-mir-430c-1-3-5p	1412.08	1263.28	2675.36	0.0379474	slu-mir-459-3p	1373.82	1285.98	2659.8	0.0479533	slu-mir-194a-5p	1286.32	1515.96	2802.28	0.0444239	slu-let-7b-1-2-3p	691.395	725.069	1416.46	0.0181262	slu-mir-731-3p	525.823	582.716	1108.54	0.0172194	slu-mir-2188-5p	663.782	0.0124178	slu-mir-456-3p	602.825	918.262	1521.09	0.02006	slu-mir-734-3p	138.238	857.326	995.564	0.0204719	slu-mir-29ab-3p	507.549	518.503	1026.05	0.0162871
	slu-mir-19cd-3p	1463.64	1393.16	2856.79	0.0397883	slu-let-7g-1-5p	1392.48	1186.36	2578.84	0.0365783	slu-mir-124b-5p	1314.68	1214.75	2529.43	0.045603	slu-mir-132b-5p	1507.32	1244.5	2751.82	0.0436238	slu-mir-722-1-2-3p	1165.43	213.445	1378.87	0.0176451	slu-let-7c-3-3p	597.698	505.731	1103.43	0.01714	slu-let-7c-2-3p	661.22	0.0123698	slu-mir-725-5p	746.726	756.284	1503.01	0.0198216	slu-mir-457-3p	595.958	397.444	993.402	0.0204274	slu-let-7c-3-3p	561.699	456.735	1018.43	0.0161661
	slu-mir-15b-5p	1191.52	1453.27	2644.79	0.0368357	slu-mir-146-5p	1379.12	1137.58	2516.7	0.0356969	slu-mir-187-3p	1244.97	1271.73	2516.7	0.0453734	slu-mir-153a-1-2-3p	1423.26	1313.8	2737.06	0.0433899	slu-mir-1388-3p	490.22	760.464	1250.68	0.0160047	slu-let-7g-1-3p	550.033	531.195	1081.23	0.0167952	slu-mir-22c-5p	584.334	0.0109315	slu-mir-30c-3p	548.377	773.577	1321.95	0.0174339	slu-mir-nov7-5p	543.735	434.667	978.402	0.020119	slu-mir-nov4-5p	562.507	448.905	1011.41	0.0160547
	slu-mir-153a-1-2-3p	1262.37	1299.06	2561.43	0.0356745	slu-mir-7a-1-2-3p	1312.3	1098.18	2410.48	0.0341903	slu-mir-101b-3p	1289.78	1120.21	2410	0.0434497	slu-mir-27e-5p	1184.32	1452.97	2637.29	0.0418082	slu-mir-101a-5p	772.328	379.696	1152.02	0.0147422	slu-mir-125a-1-3p	528.092	502.77	1030.86	0.0160128	slu-mir-nov1-3p	561.268	0.0105	slu-let-7b-1-2-3p	537.141	770.118	1307.26	0.0172401	slu-mir-15c-3p	579.063	378.232	957.295	0.019685	slu-mir-nov1-3p	522.097	472.394	994.491	0.0157861
	slu-mir-363-3p	1373.47	1150.07	2523.54	0.0351469	slu-mir-187-3p	1087.79	1076.92	2164.71	0.0307043	slu-mir-153c-3p	1266.13	1041.21	2307.34	0.041599	slu-mir-731-5p	1251.38	1294.9	2546.27	0.0403654	slu-mir-153b-3p	612.775	523.423	1136.2	0.0145397	slu-mir-130ab-3p	526.579	496.848	1023.43	0.0158973	slu-mir-190a-1-2-5p	553.579	0.0103561	slu-let-7c-3-3p	768.764	406.964	1175.73	0.0155054	slu-mir-22c-3p	443.897	504.31	948.206	0.0194981	slu-mir-130c-3p	541.494	408.887	950.38	0.0150859
	slu-mir-nov7-5p	1494.23	961.879	2456.11	0.0342077	slu-mir-15b-5p	1042.36	1113.19	2155.55	0.0305743	slu-mir-2188-3p	1081.88	1139.64	2221.51	0.0400515	slu-mir-142-1-2-3p	1216.43	1296.62	2513.05	0.0398387	slu-mir-22c-3p	406.975	715.416	1122.39	0.014363	slu-mir-130c-3p	463.027	559.028	1022.05	0.015876	slu-mir-nov4-5p	535.639	0.0100205	slu-mir-29c-1-2-3p	633.507	536.085	1169.59	0.0154245	slu-mir-29ab-3p	399.354	504.31	903.663	0.0185821	slu-mir-153c-3p	446.934	475.004	921.939	0.0146344
	slu-mir-92a-1-5p	1357.37	961.879	2319.25	0.0323015	slu-mir-144-5p	1092.25	1001.87	2094.12	0.029703	slu-mir-459-5p	1123.58	1025.67	2149.26	0.0387488	slu-mir-153c-3p	1180.54	1209.56	2390.11	0.0378897	slu-mir-21-2-3p	548.029	509.479	1057.51	0.0135327	slu-mir-22c-3p	469.836	487.965	957.801	0.0148779	slu-let-7e-1-3p	535.639	0.0100205	slu-mir-22c-5p	435.59	714.204	1149.79	0.0151634	slu-mir-222b-5p	520.696	353.017	873.712	0.0179662	slu-mir-202-5p	594.835	270.561	865.396	0.0137369
	slu-mir-23a-1-3-3p	1172.2	1097.8	2269.99	0.0316156	slu-mir-430a-5p	1025.43	1048.15	2073.58	0.0294117	slu-mir-23b-3p	997.218	1073.59	2070.81	0.0373345	slu-mir-459-3p	1150.32	1234.19	2384.51	0.037801	slu-mir-30c-3p	390.788	633.899	1024.69	0.0131127	slu-mir-10a-3p	439.573	461.909	901.481	0.0140031	slu-mir-15b-5p	512.573	0.00958902	slu-mir-27a-5p	515.102	626.009	1141.11	0.0150489	slu-mir-7a-1-2-3p	457.721	402.247	859.968	0.0176836	slu-mir-10a-3p	421.072	366.258	787.33	0.0124977
	slu-mir-214b-5p	1202.79	1008.93	2211.72	0.030804	slu-mir-430b-2-3p	1001.37	1046.9	2048.27	0.0290528	slu-mir-21-2-3p	974.808	1064.52	2039.33	0.036767	slu-mir-21-2-3p	1108.77	1265.12	2373.88	0.0376325	slu-mir-9-1-4-5p	182.676	834.473	1017.15	0.0130162	slu-mir-133ab-3p	411.579	479.675	891.254	0.0138442	slu-mir-203a-3p	504.885	0.00944519	slu-let-7c-1-3p	755.368	345.285	1100.65	0.0145154	slu-mir-722-1-2-3p	422.393	434.667	857.06	0.0176238	slu-mir-203a-3p	269.939	474.134	744.073	0.0118111
	slu-mir-30b-3p	988.639	1134.39	2123.03	0.0295687	slu-mir-nov7-5p	1166.19	856.782	2022.97	0.0286939	slu-mir-194b-3p	1008.42	1030.85	2039.28	0.036766	slu-mir-23b-3p	1239.1	1121.37	2360.46	0.0374198	slu-let-7c-3-3p	587.339	425.817	1013.16	0.0129651	slu-mir-122-5p	384.342	477.306	861.648	0.0133843	slu-mir-365-3p	486.945	0.00910957	slu-mir-122-5p	50.1274	997.81	1047.94	0.0138201	slu-mir-30b-3p	473.08	353.017	826.097	0.0169871	slu-mir-183-1-2-5p	134.969	575.051	710.02	0.0112705
	slu-mir-30c-3p	1210.84	886.079	2096.92	0.0292051	slu-mir-30c-3p	1099.37	874.293	1973.67	0.0279945	slu-mir-182-3p	978.543	1050.28	2028.82	0.0365775	slu-mir-212b-5p	1131.43	1101.89	2233.33	0.0354043	slu-mir-139-3p	277.483	669.295	946.777	0.0121157	slu-mir-222b-5p	432.007	406.243	838.25	0.0130209	slu-mir-216b-5p	471.567	0.0088219	slu-mir-24b-2-5p	326.692	650.22	976.912	0.0128835	slu-mir-1-3p	448.505	368.626	817.131	0.0168028	slu-let-7c-1-3p	381.47	301.01	682.48	0.0108334
	slu-mir-181b-1-3p	925.843	1113.48	2039.32	0.0284029	slu-mir-125b-1-3p	1069.08	843.023	1912.11	0.0271213	slu-mir-132b-5p	966.094	1017.9	1984	0.0357693	slu-mir-130ab-3p	1064.38	1117.93	2182.31	0.0345956	slu-mir-27e-5p	184.989	748.666	933.655	0.0119478	slu-mir-nov7-5p	554.573	261.748	816.321	0.0126802	slu-mir-338ab-3p	466.442	0.00872601	slu-mir-29ab-3p	572.576	400.623	973.199	0.0128345	slu-mir-27a-5p	334.843	465.886	800.729	0.0164655	slu-mir-30b-3p	362.073	319.279	681.353	0.0108155
	slu-mir-219abc-5p	1117.45	873.01	1990.46	0.0277224	slu-mir-130b-5p	1028.1	816.757	1844.86	0.0261675	slu-mir-92b-3p	972.941	924.66	1897.6	0.0342117	slu-mir-126-5p	967.101	1090.44	2057.54	0.0326177	slu-mir-375-3p	665.959	263.856	929.816	0.0118986	slu-mir-7a-1-2-3p	399.474	406.243	805.717	0.0125155	slu-mir-125a-1-3p	456.19	0.00853423	slu-mir-22c-3p	506.46	462.878	969.338	0.0127836	slu-mir-221-1-5p	460.793	336.206	796.999	0.0163888	slu-mir-200a-3p	217.406	461.955	679.36	0.0107838
	slu-mir-7a-1-2-3p	959.656	956.652	1916.31	0.0266896	slu-mir-30b-3p	846.357	926.2	1772.56	0.025142	slu-mir-15b-5p	910.693	981.642	1892.33	0.0341168	slu-mir-27a-5p	1092.71	948.981	2041.69	0.0323664	slu-mir-130c-3p	554.966	331.429	886.395	0.011343	slu-mir-203a-3p	544.737	227.401	772.138	0.0119939	slu-mir-216c-5p	456.19	0.00853423	slu-mir-7a-1-2-3p	471.025	496.888	967.913	0.0127648	slu-mir-92a-1-5p	399.354	290.578	689.932	0.0141871	slu-mir-187-5p	363.69	311.45	675.14	0.0107168
	slu-mir-130b-5p	1154.49	713.568	1868.05	0.0260175	slu-mir-101b-3p	796.466	964.349	1760.81	0.0249754	slu-mir-15a-5p	964.849	893.579	1858.43	0.0335055	slu-mir-15a-5p	1049.27	930.654	1979.92	0.0313872	slu-mir-7a-1-2-3p	196.55	596.359	792.909	0.0101467	slu-let-7c-1-3p	405.527	349.393	754.919	0.0117265	slu-mir-2188-3p	427.999	0.00800684	slu-mir-184ab-3p	455.468	508.416	963.884	0.0127117	slu-mir-10a-3p	254.972	397.444	652.416	0.0134157	slu-mir-7a-1-2-3p	353.183	293.18	646.364	0.0102601
	slu-let-7g-1-5p	949.995	904.376	1854.37	0.025827	slu-mir-145-5p	756.376	980.609	1736.98	0.0246374	slu-mir-737-5p	906.958	857.318	1764.28	0.031808	slu-mir-459-5p	995.434	969.025	1964.46	0.0311421	slu-mir-24b-2-5p	328.355	424.745	753.099	0.00963724	slu-mir-nov3-3p	456.974	287.213	744.186	0.0115597	slu-mir-101a-5p	415.184	0.00776711	slu-mir-200a-5p	424.355	523.98	948.335	0.0125066	slu-let-7c-2-3p	328.699	303.786	632.485	0.0130059	slu-mir-221-1-5p	260.24	377.568	637.808	0.0101243
	slu-mir-135ac-5p	914.572	925.286	1839.86	0.0256248	slu-mir-737-5p	814.284	893.68	1707.96	0.0242258	slu-mir-212b-5p	826.657	924.66	1751.32	0.0315744	slu-mir-15b-5p	884.935	1012.55	1897.49	0.0300804	slu-mir-182-5p	184.989	551.31	736.299	0.00942225	slu-mir-30b-3p	335.921	360.052	695.973	0.0108108	slu-mir-181a-3-3p	407.496	0.00762327	slu-mir-135b-5p	543.623	404.081	947.705	0.0124983	slu-let-7e-1-3p	334.843	283.374	618.217	0.0127125	slu-mir-222b-5p	299.842	271.431	571.273	0.00906812
	slu-mir-725-5p	1020.84	784.141	1804.98	0.0251391	slu-mir-192-3p	869.52	827.389	1696.91	0.024069	slu-mir-194a-5p	861.517	846.957	1708.47	0.030802	slu-mir-143-5p	902.879	994.225	1897.1	0.0300743	slu-mir-206-3p	212.737	520.205	732.942	0.00937929	slu-mir-218a-5p	278.421	354.13	632.551	0.00982567	slu-mir-221-1-5p	407.496	0.00762327	slu-mir-365-3p	583.379	334.333	917.712	0.0121027	slu-mir-nov3-3p	359.418	244.95	604.369	0.0124277	slu-mir-190a-1-2-5p	318.431	249.682	568.112	0.00901794
	slu-mir-17-3p	223.812	1549.98	1773.8	0.0247048	slu-mir-15a-5p	773.303	884.299	1657.6	0.0235115	slu-mir-30b-3p	753.204	792.566	1545.77	0.0278686	slu-mir-124-1-3-5p	1067.21	826.421	1893.63	0.0300192	slu-mir-203b-3p	134.117	581.342	715.459	0.00915557	slu-mir-27e-5p	338.948	286.028	624.976	0.009708	slu-mir-nov7-5p	399.807	0.00747944	slu-mir-10d-5p	460.654	423.68	884.334	0.0116625	slu-mir-205-5p	476.152	111.669	587.821	0.0120874	slu-mir-101b-5p	276.404	289.7	566.105	0.00898608
	slu-mir-101b-3p	912.962	833.803	1746.76	0.0243283	slu-mir-181b-1-3p	690.449	894.305	1584.75	0.0224782	slu-mir-219b-3p	812.963	714.863	1527.83	0.0275451	slu-mir-144-3p	834.88	1030.31	1865.19	0.0295683	slu-mir-2187-3p	432.411	273.51	705.921	0.00903351	slu-mir-101a-5p	249.671	329.258	578.929	0.00899274	slu-mir-214b-5p	389.556	0.00728766	slu-mir-96-1-2-5p	448.122	431.174	879.296	0.0115961	slu-mir-9-1-4-5p	370.17	212.53	582.701	0.0119821	slu-mir-200b-3p	142.243	400.187	542.43	0.00861027
	slu-mir-205-3p	1111.01	601.175	1712.19	0.0238467	slu-mir-196b-5p	785.775	679.172	1464.95	0.0207788	slu-mir-2188-5p	801.758	718.748	1520.51	0.0274131	slu-mir-301b-5p	855.657	991.934	1847.59	0.0292894	slu-mir-737-3p	314.481	390.422	704.902	0.00902048	slu-mir-730-3p	248.915	318.599	567.513	0.00881541	slu-mir-187-3p	348.55	0.00652054	slu-mir-204-1-2-5p	576.897	286.489	863.386	0.0113863	slu-mir-nov6-5p	291.835	288.177	580.012	0.0119269	slu-mir-101a-5p	253.775	267.951	521.726	0.00828163
	slu-mir-196b-5p	998.3	684.816	1683.12	0.0234418	slu-mir-219abc-5p	566.614	866.788	1433.4	0.0203314	slu-mir-194a-3p	740.755	771.845	1512.6	0.0272706	slu-mir-124b-5p	1044.54	774.304	1818.85	0.0288337	slu-mir-29b-5p	221.986	420.454	642.441	0.00822117	slu-mir-190a-1-2-5p	244.375	275.961	520.336	0.00808259	slu-mir-130c-3p	333.173	0.00623287	slu-mir-31-5p	450.283	409.269	859.552	0.0113357	slu-mir-24b-2-5p	273.404	255.757	529.161	0.0108812	slu-let-7e-1-3p	228.72	234.892	463.613	0.00735917
	slu-mir-15a-5p	772.878	904.376	1677.25	0.0233601	slu-mir-363-3p	689.558	740.46	1430.02	0.0202834	slu-let-7f-1-5p	691.579	795.156	1486.73	0.0268042	slu-mir-726-3p	915.157	900.873	1816.03	0.028789	slu-mir-nov3-3p	226.611	404.365	630.977	0.00807447	slu-mir-139-3p	292.04	226.217	518.256	0.00805028	slu-mir-34-5p	320.358	0.00599314	slu-mir-457-5p	490.039	340.097	830.136	0.0109478	slu-mir-19a-3p	279.548	238.947	518.494	0.0106619	slu-let-7c-2-3p	210.132	247.072	457.204	0.00725743
	slu-mir-19a-5p	988.639	687.43	1676.07	0.0233436	slu-mir-21-2-3p	734.103	688.552	1422.66	0.020179	slu-mir-126-5p	776.859	670.832	1447.69	0.0261003	slu-mir-182-3p	907.601	787.476	1695.08	0.0268716	slu-mir-429-3p	527.218	93.3151	620.533	0.00794082	slu-mir-15c-3p	217.138	282.475	499.613	0.00776069	slu-mir-30b-3p	317.795	0.0059452	slu-mir-nov4-5p	288.665	419.069	707.734	0.00933355	slu-mir-101b-5p	245.756	243.75	489.506	0.0100658	slu-mir-27e-5p	234.378	218.363	452.741	0.00718659
	slu-mir-nov4-5p	714.912	844.258	1559.17	0.0217155	slu-mir-27e-3p	688.667	732.955	1421.62	0.0201643	slu-mir-212a-5p	702.161	732.994	1435.15	0.0258743	slu-mir-194b-3p	819.769	863.647	1683.42	0.0266867	slu-let-7f-1-3p	328.355	291.744	620.099	0.00793526	slu-mir-nov1-5p	198.98	260.564	459.544	0.00713829	slu-mir-153c-3p	315.233	0.00589725	slu-mir-29d-5p	224.709	455.384	680.093	0.00896903	slu-mir-725-3p	254.972	196.921	451.893	0.00929232	slu-mir-724-1-2-5p	124.463	315.8	440.262	0.00698851
	slu-mir-187-3p	1001.52	533.216	1534.74	0.0213752	slu-mir-27e-5p	788.448	629.766	1418.21	0.020116	slu-mir-130b-5p	666.679	748.534	1415.21	0.0255148	slu-mir-2188-3p	896.268	769.15	1665.42	0.0264014	slu-mir-338ab-3p	427.786	172.687	600.473	0.00768412	slu-mir-221-1-5p	250.428	204.306	454.734	0.00706356	slu-mir-7a-1-2-3p	312.67	0.00584931	slu-mir-24a-3-5p	337.064	337.791	674.855	0.00889995	slu-mir-26b-3p	225.788	212.53	438.319	0.0090132	slu-mir-133ab-3p	302.267	134.846	437.112	0.00693851
	slu-mir-216a-2-3p	763.217	752.775	1515.99	0.0211141	slu-mir-126-5p	568.395	790.491	1358.89	0.0192745	slu-mir-143-5p	673.527	739.469	1413	0.0254748	slu-mir-737-5p	818.824	823.557	1642.38	0.0260362	slu-mir-216a-2-3p	582.714	9.65329	592.367	0.00758039	slu-mir-737-3p	217.138	223.848	440.986	0.00685002	slu-mir-139-3p	312.67	0.00584931	slu-mir-130c-3p	363.424	306.087	669.511	0.00882948	slu-mir-27b-5p	230.396	182.512	412.908	0.00849068	slu-mir-nov7-3p	203.666	231.412	435.079	0.00690623
	slu-mir-21-2-3p	837.284	666.52	1503.8	0.0209444	slu-mir-200b-5p	737.667	598.496	1336.16	0.0189522	slu-mir-196b-5p	667.924	739.469	1407.39	0.0253738	slu-mir-726-5p	779.158	826.993	1606.15	0.0254619	slu-mir-nov1-5p	263.609	316.413	580.022	0.00742241	slu-mir-nov3-5p	258.75	163.445	422.195	0.00655812	slu-mir-737-3p	312.67	0.00584931	slu-mir-216a-1-2-5p	353.917	308.393	662.31	0.00873451	slu-mir-101a-5p	162.813	241.348	404.162	0.00831082	slu-mir-31-5p	66.2724	358.428	424.701	0.00674149
	slu-mir-nov2ab-3p	1012.79	488.781	1501.57	0.0209133	slu-mir-725-5p	694.013	613.506	1307.52	0.0185459	slu-mir-nov4-5p	636.8	709.683	1346.48	0.0242757	slu-mir-22c-5p	732.881	757.123	1490	0.0236206	slu-let-7c-1-3p	319.105	259.566	578.672	0.00740513	slu-mir-24b-1-5p	223.947	171.143	395.091	0.0061371	slu-mir-133ab-3p	302.418	0.00565752	slu-mir-125a-1-3p	304.222	342.403	646.624	0.00852765	slu-mir-31-5p	258.044	122.475	380.519	0.00782466	slu-mir-24b-1-5p	265.089	144.415	409.505	0.00650028
	slu-mir-200b-5p	859.826	564.581	1424.41	0.0198386	slu-mir-722-1-2-3p	569.286	713.568	1282.85	0.018196	slu-mir-33-3p	693.446	651.406	1344.85	0.0242463	slu-mir-216c-5p	773.492	705.579	1479.07	0.0234473	slu-mir-221-1-5p	217.362	360.389	577.751	0.00739335	slu-let-7c-2-3p	205.033	175.288	380.321	0.00590769	slu-mir-181a-4-3p	294.73	0.00551369	slu-mir-30b-3p	322.371	322.804	645.175	0.00850854	slu-mir-153c-3p	150.526	223.337	373.863	0.00768778	slu-mir-737-3p	177.804	227.932	405.736	0.00644047
	slu-mir-126-5p	798.64	616.857	1415.5	0.0197145	slu-mir-205-3p	672.631	579.735	1252.37	0.0177636	slu-mir-27e-5p	611.278	673.422	1284.7	0.0231618	slu-mir-216b-5p	774.436	703.288	1477.72	0.023426	slu-mir-nov7-3p	143.366	429.035	572.401	0.00732489	slu-let-7e-1-3p	189.145	186.54	375.685	0.00583566	slu-mir-218a-5p	269.101	0.00503424	slu-mir-222b-5p	314.593	275.536	590.129	0.00778259	slu-mir-25-5p	207.357	160.899	368.255	0.00757248	slu-mir-15c-3p	172.955	230.542	403.497	0.00640492
	slu-mir-734-3p	512.031	891.307	1403.34	0.0195451	slu-let-7b-1-2-5p	771.521	447.153	1218.67	0.0172857	slu-mir-726-3p	607.543	664.356	1271.9	0.022931	slu-mir-212a-5p	734.77	739.941	1474.71	0.0233782	slu-mir-130ab-3p	388.476	163.033	551.509	0.00705754	slu-mir-26b-3p	189.901	165.813	355.715	0.00552546	slu-mir-457-5p	261.412	0.0048904	slu-mir-187-3p	187.546	365.46	553.006	0.00729301	slu-mir-nov7-3p	190.461	176.508	366.969	0.00754603	slu-mir-nov3-3p	207.707	184.434	392.141	0.00622466
	slu-let-7b-1-2-5p	813.132	577.65	1390.78	0.0193703	slu-mir-92a-1-5p	685.994	494.682	1180.68	0.0167467	slu-mir-216b-5p	637.423	595.719	1233.14	0.0222322	slu-mir-146-3p	610.105	843.029	1453.13	0.0230361	slu-mir-133ab-3p	328.355	202.719	531.074	0.00679603	slu-mir-722-1-2-3p	179.309	174.696	354.006	0.00549891	slu-mir-7132-3p	215.281	0.00402739	slu-mir-101b-5p	283.911	261.125	545.037	0.00718791	slu-mir-183-1-2-5p	222.716	136.884	359.6	0.0073945	slu-mir-218a-5p	226.296	132.236	358.532	0.00569116
	slu-mir-182-3p	640.844	718.796	1359.64	0.0189365	slu-mir-194a-3p	646.795	504.688	1151.48	0.0163327	slu-mir-216c-5p	631.82	594.424	1226.24	0.0221079	slu-mir-489-3p	718.714	725.624	1444.34	0.0228967	slu-mir-125a-1-3p	295.982	222.026	518.007	0.00662882	slu-mir-101b-5p	172.5	169.959	342.459	0.00531955	slu-mir-10a-3p	202.466	0.00378766	slu-mir-nov7-5p	193.596	348.744	542.339	0.00715234	slu-mir-nov3-5p	218.109	133.282	351.39	0.00722568	slu-mir-26b-3p	160.024	173.994	334.018	0.00530204
	slu-mir-430d-1-5p	714.912	577.65	1292.56	0.0180023	slu-mir-430bc-2-3p	534.541	595.995	1130.54	0.0160355	slu-mir-30c-3p	596.961	597.014	1193.98	0.0215261	slu-mir-460-5p	694.159	747.959	1442.12	0.0228615	slu-mir-725-3p	261.296	240.26	501.556	0.0064183	slu-mir-29c-1-2-3p	170.987	166.998	337.985	0.00525005	slu-mir-29d-5p	197.341	0.00369177	slu-mir-24a-2-5p	342.249	182.73	524.979	0.0069234	slu-mir-15b-3p	185.853	164.501	350.354	0.00720437	slu-mir-125b-1-3p	54.9576	269.691	324.649	0.00515332
	slu-mir-145-5p	547.455	658.678	1206.13	0.0167986	slu-mir-23b-3p	527.414	595.37	1122.78	0.0159256	slu-mir-125a-3-3p	602.564	586.654	1189.22	0.0214403	slu-mir-nov4-5p	653.548	723.905	1377.45	0.0218364	slu-mir-10a-3p	272.858	226.316	499.174	0.00638782	slu-mir-10d-3p	149.803	187.132	336.935	0.00523375	slu-mir-731-3p	197.341	0.00369177	slu-mir-nov6-5p	192.731	307.817	500.548	0.0066012	slu-mir-129-1-4-5p	162.813	177.709	340.522	0.0070022	slu-mir-15c-5p	148.709	154.855	303.564	0.00481862
	slu-mir-10a-3p	681.098	517.533	1198.63	0.0166941	slu-mir-nov2ab-5p	632.54	483.425	1115.97	0.0158289	slu-mir-725-5p	565.837	591.834	1157.67	0.0208716	slu-mir-92b-3p	679.048	626.545	1305.59	0.0206972	slu-mir-219c-3p	487.908	9.65329	497.561	0.00636717	slu-mir-457-3p	139.211	185.356	324.566	0.00504162	slu-mir-725-3p	192.215	0.00359588	slu-mir-101a-5p	242.859	213.281	456.14	0.00601555	slu-mir-218a-5p	144.382	190.917	335.299	0.00689479	slu-mir-10d-3p	174.571	127.016	301.587	0.00478725
	slu-mir-737-5p	489.489	611.63	1101.12	0.015336	slu-mir-nov4-5p	645.904	464.663	1110.57	0.0157523	slu-let-7d-1-5p	493.007	644.931	1137.94	0.0205158	slu-mir-725-5p	679.048	583.019	1262.07	0.0200072	slu-mir-nov5-5p	83.2449	392.567	475.812	0.00608886	slu-mir-9-1-4-5p	153.586	153.377	306.963	0.00476818	slu-mir-7132-5p	192.215	0.00359588	slu-mir-190b-5p	270.515	184.459	454.975	0.00600018	slu-mir-737-3p	141.31	168.103	309.413	0.00636249	slu-mir-139-3p	196.393	99.1767	295.569	0.00469172
	slu-let-7h-1-5p	500.76	590.719	1091.48	0.0152017	slu-mir-221-1-5p	563.05	514.694	1077.74	0.0152868	slu-mir-181b-1-3p	623.106	508.951	1132.06	0.0204098	slu-mir-203a-5p	627.104	615.091	1242.19	0.0196922	slu-mir-15b-3p	242.798	226.316	469.114	0.00600314	slu-mir-153b-3p	175.526	127.913	303.44	0.00471345	slu-mir-33-3p	189.652	0.00354794	slu-mir-221-1-5p	238.105	197.717	435.823	0.00574761	slu-mir-203b-3p	218.109	79.2486	297.357	0.00611459	slu-mir-457-3p	95.3676	184.434	279.801	0.00444143
	slu-mir-221-1-5p	468.557	616.857	1085.41	0.0151172	slu-mir-194b-3p	587.995	479.047	1067.04	0.015135	slu-mir-27a-5p	545.918	577.589	1123.51	0.0202556	slu-mir-2188-5p	563.827	599.627	1163.45	0.0184439	slu-let-7g-1-3p	189.613	273.51	463.123	0.00592648	slu-mir-29ab-3p	151.316	142.126	293.442	0.00455815	slu-mir-200a-5p	184.526	0.00345205	slu-mir-24b-1-5p	206.127	227.116	433.243	0.00571359	slu-mir-139-3p	150.526	139.285	289.811	0.00595942	slu-mir-99a-5p	145.476	123.536	269.012	0.00427017
	slu-mir-27e-5p	581.268	441.733	1023	0.014248	slu-mir-203a-5p	462.378	575.357	1037.74	0.0147193	slu-mir-27b-5p	562.725	556.868	1119.59	0.0201851	slu-mir-27b-5p	606.327	545.22	1151.55	0.0182552	slu-mir-30b-3p	249.735	199.501	449.236	0.00574877	slu-mir-92b-3p	146.776	127.913	274.69	0.00426686	slu-mir-205-5p	181.964	0.0034041	slu-mir-1788-3p	188.41	244.409	432.819	0.00570799	slu-mir-99a-5p	135.166	152.494	287.659	0.00591517	slu-mir-100a-1-3p	139.01	119.186	258.196	0.00409849
	slu-mir-25-5p	569.997	405.139	975.137	0.0135813	slu-mir-10a-3p	491.778	523.45	1015.23	0.0144	slu-mir-146-3p	548.408	564.638	1113.05	0.020067	slu-mir-30b-3p	569.494	491.385	1060.88	0.0168178	slu-mir-92b-3p	129.492	313.196	442.688	0.00566497	slu-mir-130b-5p	131.645	136.204	267.849	0.0041606	slu-mir-130b-5p	176.838	0.00330821	slu-let-7e-1-3p	232.92	193.106	426.026	0.0056184	slu-mir-92b-3p	132.094	153.694	285.788	0.0058767	slu-mir-19a-3p	138.202	114.836	253.038	0.00401661
	slu-mir-10c-3p	497.54	428.664	926.204	0.0128998	slu-mir-2188-5p	433.869	576.608	1010.48	0.0143326	slu-mir-203a-5p	575.174	528.377	1103.55	0.0198959	slu-mir-196b-5p	506.217	538.347	1044.56	0.0165592	slu-mir-204-1-2-5p	261.296	154.453	415.749	0.00532025	slu-mir-203b-3p	215.625	50.9284	266.554	0.00414048	slu-mir-181b-1-3p	169.149	0.00316438	slu-let-7c-2-3p	178.903	235.186	414.089	0.00546098	slu-mir-100a-1-3p	129.022	150.092	279.114	0.00573945	slu-mir-nov6-3p	150.325	99.1767	249.502	0.00396047
	slu-mir-301ab-3p	473.388	452.188	925.575	0.0128911	slu-mir-137a-1-2-3p	398.233	607.877	1006.11	0.0142707	slu-mir-125b-1-3p	573.929	499.886	1073.82	0.0193598	slu-mir-19a-3p	526.05	474.777	1000.83	0.0158658	slu-mir-205-5p	115.618	272.437	388.055	0.00496585	slu-mir-nov6-5p	0.756579	230.954	231.711	0.00359926	slu-mir-722-1-2-5p	158.898	0.0029726	slu-mir-737-3p	203.967	179.272	383.238	0.00505413	slu-mir-15c-5p	158.205	120.074	278.279	0.00572229	slu-mir-9-1-4-5p	105.874	142.675	248.549	0.00394536
	slu-mir-27a-5p	582.879	339.794	922.673	0.0128506	slu-mir-132b-5p	513.159	485.301	998.461	0.0141622	slu-mir-92a-1-5p	504.211	559.458	1063.67	0.0191768	slu-mir-194a-3p	455.217	485.085	940.303	0.0149064	slu-mir-218a-5p	263.609	113.694	377.303	0.00482826	slu-mir-24a-2-5p	114.243	115.477	229.721	0.00356834	slu-mir-24b-1-5p	143.521	0.00268493	slu-mir-9-1-4-5p	154.704	202.329	357.033	0.00470853	slu-mir-192-5p	27.6476	222.136	249.784	0.00513633	slu-mir-92b-3p	108.299	139.195	247.494	0.0039286
	slu-mir-142-1-2-3p	466.947	452.188	919.135	0.0128013	slu-mir-216c-5p	455.251	532.205	987.456	0.0140061	slu-mir-142-1-2-3p	473.087	580.179	1053.27	0.0189893	slu-mir-138-1-3-5p	486.384	452.441	938.825	0.0148829	slu-mir-10b-5p	23.1236	340.01	363.134	0.00464694	slu-mir-301b-5p	123.322	101.857	225.179	0.0034978	slu-mir-135b-5p	138.395	0.00258904	slu-mir-99b-3p	225.573	123.357	348.931	0.00460168	slu-mir-8159-5p	27.6476	219.735	247.382	0.00508695	slu-mir-92a-1-5p	97.7922	130.496	228.288	0.00362373
	slu-mir-27e-3p	516.862	399.912	916.774	0.0127685	slu-mir-216b-5p	449.015	529.704	978.718	0.0138822	slu-mir-489-3p	478.067	550.393	1028.46	0.018542	slu-mir-142-1-2-5p	417.44	406.051	823.491	0.0130546	slu-mir-nov3-5p	152.616	207.009	359.625	0.00460204	slu-mir-24a-3-5p	132.401	88.2364	220.638	0.00342726	slu-mir-31-5p	133.269	0.00249315	slu-mir-192-5p	18.5817	314.157	332.739	0.00438815	slu-mir-460-5p	124.414	117.672	242.086	0.00497805	slu-mir-8159-5p	170.53	53.9382	224.468	0.0035631
	slu-mir-153a-1-2-5p	434.744	467.871	902.614	0.0125713	slu-mir-301ab-3p	414.269	492.806	907.075	0.012866	slu-mir-nov7-5p	508.569	481.756	990.324	0.0178545	slu-mir-130b-5p	439.162	369.971	809.133	0.012827	slu-mir-15c-3p	106.368	227.389	333.757	0.00427101	slu-mir-nov7-3p	136.941	82.3145	219.255	0.00340578	slu-mir-203b-3p	130.706	0.0024452	slu-mir-29d-3p	118.837	212.705	331.541	0.00437235	slu-mir-130b-5p	129.022	110.468	239.49	0.00492465	slu-mir-15b-3p	123.655	95.6968	219.351	0.00348188
	slu-mir-203a-5p	547.455	350.25	897.704	0.0125029	slu-mir-153a-1-2-5p	416.051	482.8	898.851	0.0127493	slu-mir-22c-5p	478.689	499.886	978.576	0.0176427	slu-mir-221-1-5p	418.384	385.434	803.818	0.0127427	slu-mir-726-5p	145.679	183.412	329.091	0.0042113	slu-mir-99a-5p	121.053	97.7115	218.764	0.00339815	slu-mir-100b-5p	128.143	0.00239726	slu-mir-181b-1-3p	207.856	115.864	323.72	0.0042692	slu-mir-301b-5p	135.166	98.4604	233.626	0.00480408	slu-mir-nov1-5p	127.696	89.607	217.303	0.00344936
	slu-mir-181b-2-3p	371.947	514.919	886.866	0.0123519	slu-mir-212a-5p	479.305	396.496	875.801	0.0124224	slu-mir-15c-3p	440.718	444.199	884.917	0.0159541	slu-mir-22c-3p	381.551	418.078	799.63	0.0126763	slu-mir-301b-5p	131.804	196.283	328.088	0.00419847	slu-mir-15b-3p	102.895	112.516	215.411	0.00334607	slu-mir-26a-3-3p	128.143	0.00239726	slu-mir-734-3p	162.482	126.816	289.298	0.00381524	slu-mir-122-5p	18.4317	196.921	215.353	0.00442832	slu-mir-301b-5p	102.641	112.226	214.868	0.00341071
	slu-mir-15c-3p	553.896	331.953	885.849	0.0123378	slu-mir-139-3p	463.269	410.255	873.524	0.0123901	slu-mir-138-1-3-5p	459.392	419.594	878.986	0.0158472	slu-mir-205-3p	371.163	422.087	793.25	0.0125752	slu-mir-365-3p	238.173	81.5166	319.69	0.004091	slu-mir-92a-1-5p	109.704	103.633	213.337	0.00331385	slu-mir-nov1-5p	125.58	0.00234931	slu-mir-153c-3p	120.997	167.166	288.164	0.00380029	slu-mir-27c-5p	122.878	91.256	214.134	0.00440326	slu-mir-nov3-5p	113.956	99.1767	213.133	0.00338317
	slu-mir-138-1-3p	70.8471	794.596	865.443	0.0120536	slu-mir-22c-5p	493.56	379.611	873.17	0.0123851	slu-mir-125b-2-3p	427.023	432.544	859.567	0.0154971	slu-mir-30c-3p	409.884	383.143	793.027	0.0125717	slu-mir-125b-1-3p	152.616	165.178	317.794	0.00406674	slu-mir-15c-5p	98.3553	113.701	212.056	0.00329395	slu-mir-26b-3p	123.018	0.00230137	slu-mir-214a-5p	183.656	103.182	286.838	0.00378281	slu-mir-19b-2-5p	110.59	90.0553	200.645	0.0041259	slu-mir-10b-5p	90.5184	115.706	206.225	0.00327351
	slu-mir-2188-5p	357.456	499.236	856.692	0.0119317	slu-mir-10c-3p	406.251	449.654	855.905	0.0121402	slu-mir-221-1-5p	458.77	383.332	842.102	0.0151822	slu-mir-365-3p	313.552	466.186	779.738	0.012361	slu-mir-190a-1-2-5p	191.926	120.13	312.055	0.0039933	slu-mir-19a-3p	124.079	85.8677	209.947	0.00326119	slu-mir-nov6-5p	117.892	0.00220548	slu-mir-730-5p	175.878	93.959	269.837	0.0035586	slu-mir-365-3p	115.198	82.8509	198.049	0.0040725	slu-mir-725-3p	95.3676	107.876	203.244	0.0032262
	slu-mir-23b-3p	434.744	418.208	852.952	0.0118796	slu-mir-125b-2-3p	488.214	352.094	840.308	0.0119189	slu-mir-137a-1-2-3p	427.023	411.823	838.847	0.0151235	slu-mir-734-5p	358.885	373.98	732.865	0.0116179	slu-mir-92a-1-5p	143.366	160.888	304.254	0.00389347	slu-mir-100a-1-3p	115	93.5661	208.566	0.00323974	slu-mir-33-5p	112.766	0.00210959	slu-mir-133a-1-2-5p	131.801	134.31	266.11	0.00350945	slu-mir-181b-1-3p	109.054	88.8545	197.909	0.00406962	slu-mir-130b-5p	96.984	104.397	201.381	0.00319662
	slu-mir-216c-5p	428.303	420.822	849.125	0.0118263	slu-mir-459-3p	460.596	375.858	836.455	0.0118643	slu-mir-205-3p	394.654	441.609	836.264	0.0150769	slu-let-7f-1-3p	334.33	398.033	732.363	0.01161	slu-mir-101b-5p	231.236	66.5004	297.736	0.00381006	slu-mir-725-3p	157.368	39.0846	196.453	0.00305158	slu-mir-460-3p	110.203	0.00206164	slu-mir-203b-5p	145.197	111.252	256.449	0.00338203	slu-mir-21-1-3p	113.662	79.2486	192.911	0.00396685	slu-mir-21-1-3p	77.5872	123.536	201.123	0.00319253
	slu-mir-219a-2-3p	492.709	350.25	842.959	0.0117404	slu-mir-153c-3p	388.433	430.892	819.326	0.0116213	slu-mir-219c-3p	435.738	380.742	816.48	0.0147203	slu-mir-153b-3p	398.551	333.317	731.868	0.0116021	slu-mir-726-3p	124.867	167.324	292.191	0.0037391	slu-mir-183-1-2-5p	77.1711	104.818	181.989	0.00282691	slu-mir-100a-2-3p	107.64	0.0020137	slu-mir-30d-3p	105.44	126.239	231.68	0.00305538	slu-mir-734-5p	30.7195	160.899	191.618	0.00394027	slu-mir-34-5p	110.723	88.7371	199.46	0.00316614
	slu-mir-216b-5p	418.642	418.208	836.85	0.0116553	slu-mir-212b-5p	439.215	375.233	814.448	0.0115521	slu-mir-457-3p	423.911	385.922	809.833	0.0146004	slu-let-7b-1-2-3p	349.441	373.407	722.848	0.0114591	slu-mir-130b-5p	110.993	179.122	290.115	0.00371254	slu-mir-26a-3-3p	82.4671	88.2364	170.704	0.00265161	slu-mir-200b-5p	102.515	0.0019178	slu-mir-26b-3p	77.7839	136.039	213.823	0.00281988	slu-mir-92a-2-5p	101.374	86.4531	187.827	0.00386232	slu-mir-730-3p	150.325	46.9784	197.304	0.0031319
	slu-mir-22c-5p	429.913	379.001	808.915	0.0112662	slu-mir-137b-3p	320.725	489.679	810.404	0.0114948	slu-mir-726-5p	377.847	414.413	792.261	0.0142836	slu-mir-130c-3p	364.552	357.944	722.495	0.0114535	slu-mir-731-3p	141.054	143.727	284.781	0.00364427	slu-mir-181b-1-3p	68.0921	95.9349	164.027	0.0025479	slu-mir-551-3p	102.515	0.0019178	slu-mir-125a-3-3p	97.2299	103.182	200.412	0.00264302	slu-mir-194b-5p	21.5037	151.293	172.797	0.00355323	slu-mir-24a-3-5p	109.915	86.1272	196.042	0.00311188
	slu-mir-216c-3p	421.862	381.615	803.478	0.0111905	slu-mir-128-2-5p	447.233	330.205	777.438	0.0110272	slu-mir-130c-3p	410.839	358.727	769.565	0.0138744	slu-mir-551-3p	322.052	377.989	700.041	0.0110976	slu-mir-192-3p	173.427	104.041	277.468	0.00355069	slu-mir-429-3p	89.2764	74.616	163.892	0.00254581	slu-mir-29a-1-5p	102.515	0.0019178	slu-mir-26a-3-3p	113.219	77.8188	191.038	0.00251939	slu-mir-nov1-5p	86.0146	84.0516	170.066	0.00349709	slu-mir-196b-5p	73.5462	121.796	195.342	0.00310077
	slu-mir-551-3p	470.167	331.953	802.12	0.0111716	slu-mir-181b-2-3p	411.597	362.1	773.696	0.0109741	slu-mir-132ab-3p	424.533	330.236	754.769	0.0136077	slu-mir-125b-1-3p	368.329	310.409	678.738	0.0107599	slu-mir-99a-5p	69.3707	204.864	274.235	0.00350932	slu-mir-25-5p	93.8158	69.2863	163.102	0.00253353	slu-mir-24b-2-5p	99.9518	0.00186986	slu-mir-15b-3p	169.396	21.3281	190.724	0.00251526	slu-mir-26a-3-3p	69.1189	100.862	169.981	0.00349533	slu-mir-122-5p	122.846	44.3685	167.215	0.00265429
	slu-mir-139-3p	375.168	426.05	801.217	0.011159	slu-mir-430d-1-5p	342.997	429.016	772.014	0.0109503	slu-mir-153b-3p	418.931	334.121	753.052	0.0135767	slu-mir-nov7-5p	322.997	351.071	674.068	0.0106858	slu-mir-100a-1-3p	69.3707	199.501	268.872	0.00344069	slu-mir-338b-5p	89.2764	68.6941	157.97	0.00245382	slu-mir-21-1-3p	97.3889	0.00182191	slu-mir-99a-5p	94.6371	89.924	184.561	0.00243398	slu-mir-26a-1-3p	87.5506	75.6464	163.197	0.00335584	slu-mir-24a-2-5p	80.82	73.0776	153.898	0.0024429
	slu-mir-99b-3p	379.998	418.208	798.207	0.0111171	slu-mir-27a-5p	425.851	341.462	767.313	0.0108836	slu-mir-460-5p	399.012	339.301	738.313	0.013311	slu-mir-338ab-3p	346.607	323.008	669.616	0.0106152	slu-mir-19a-3p	184.989	78.2989	263.288	0.00336923	slu-mir-182-5p	68.0921	85.8677	153.96	0.00239152	slu-mir-92b-3p	92.2632	0.00172602	slu-mir-92b-3p	87.723	94.5355	182.258	0.00240361	slu-mir-106-3p	75.2628	80.4494	155.712	0.00320193	slu-mir-153b-3p	74.3544	76.5575	150.912	0.0023955
	slu-mir-146-3p	700.42	75.8003	776.221	0.0108109	slu-mir-125a-2-3p	370.615	375.858	746.473	0.010588	slu-mir-200b-5p	367.887	350.956	718.844	0.01296	slu-mir-1388-5p	321.108	344.199	665.306	0.0105469	slu-let-7c-2-3p	154.928	106.186	261.114	0.00334142	slu-mir-30d-3p	86.25	64.5488	150.799	0.00234242	slu-mir-216b-3p	92.2632	0.00172602	slu-mir-130b-5p	46.2382	131.427	177.666	0.00234304	slu-mir-190a-1-2-5p	79.8707	64.8398	144.711	0.0029757	slu-mir-26a-3-3p	78.3954	72.2076	150.603	0.0023906
	slu-mir-200a-5p	455.676	266.608	722.284	0.0100597	slu-mir-216a-2-3p	379.524	354.595	734.119	0.0104128	slu-mir-462-5p	318.711	388.513	707.224	0.0127505	slu-mir-137a-1-2-3p	342.83	316.136	658.966	0.0104464	slu-let-7e-1-3p	175.739	79.3715	255.111	0.00326459	slu-mir-26a-1-3p	65.8224	78.1692	143.992	0.00223668	slu-mir-nov7-3p	87.1375	0.00163013	slu-mir-100a-1-3p	90.7479	85.3125	176.06	0.00232188	slu-mir-17-3p	79.8707	64.8398	144.711	0.0029757	slu-mir-181b-1-3p	61.4232	88.7371	150.16	0.00238357
	slu-mir-130c-3p	365.507	318.884	684.391	0.00953192	slu-mir-130c-3p	314.488	397.747	712.235	0.0101024	slu-mir-734-5p	300.037	378.152	678.189	0.012227	slu-mir-125a-3-3p	328.663	325.299	653.962	0.0103671	slu-mir-200a-5p	208.112	38.6131	246.725	0.00315729	slu-mir-125b-1-3p	71.875	70.4707	142.346	0.00221111	slu-mir-182-5p	82.0117	0.00153424	slu-mir-125b-1-3p	64.3878	110.676	175.063	0.00230873	slu-mir-24a-3-5p	70.6549	72.0442	142.699	0.00293434	slu-mir-365-3p	42.0264	105.267	147.293	0.00233806
	slu-mir-192-3p	330.083	350.25	680.333	0.00947541	slu-mir-138-1-3-5p	326.961	378.985	705.946	0.0100132	slu-mir-190a-1-2-5p	334.896	331.531	666.427	0.012015	slu-mir-181b-1-3p	321.108	328.736	649.843	0.0103018	slu-mir-129-1-4-5p	127.18	114.767	241.947	0.00309614	slu-mir-129-1-4-5p	66.579	74.616	141.195	0.00219324	slu-mir-99b-3p	82.0117	0.00153424	slu-mir-8159-5p	10.3712	161.402	171.773	0.00226534	slu-mir-138-1-3-5p	46.0793	96.059	142.138	0.0029228	slu-mir-25-5p	56.574	83.5172	140.091	0.00222374
	slu-mir-34-5p	418.642	253.539	672.181	0.00936187	slu-mir-183-1-2-3p	328.743	362.725	691.468	0.0098078	slu-mir-206-5p	321.201	343.186	664.387	0.0119782	slu-mir-190a-1-2-5p	341.885	294.373	636.258	0.0100864	slu-mir-15c-5p	124.867	111.549	236.416	0.00302537	slu-mir-216b-5p	94.5724	45.0065	139.579	0.00216813	slu-mir-30d-3p	79.4489	0.0014863	slu-mir-15c-3p	47.1025	122.204	169.307	0.00223281	slu-mir-33-5p	67.5829	70.8435	138.426	0.00284648	slu-mir-214a-5p	90.5184	45.2385	135.757	0.00215494
	slu-mir-10b-3p	425.083	240.47	665.553	0.00926956	slu-mir-27b-5p	377.742	308.316	686.059	0.00973107	slu-mir-301ab-3p	359.173	303.04	662.212	0.011939	slu-mir-132ab-3p	322.052	300.1	622.152	0.00986282	slu-mir-457-3p	108.681	123.348	232.028	0.00296922	slu-mir-216c-5p	93.0593	43.2299	136.289	0.00211703	slu-mir-9-1-4-5p	76.886	0.00143835	slu-mir-194b-5p	13.8283	154.485	168.313	0.0022197	slu-mir-133ab-3p	61.439	75.6464	137.085	0.0028189	slu-mir-205-5p	21.8214	111.356	133.178	0.002114
	slu-mir-125b-2-3p	341.354	324.111	665.466	0.00926835	slu-mir-142-1-2-3p	347.452	325.202	672.654	0.00954093	slu-mir-144-3p	301.904	336.711	638.615	0.0115136	slu-mir-200b-5p	315.441	294.946	610.387	0.0096763	slu-mir-26b-3p	120.243	105.114	225.356	0.00288383	slu-mir-205-5p	99.1119	34.3471	133.459	0.00207307	slu-mir-19a-3p	76.886	0.00143835	slu-mir-489-3p	77.7839	81.8539	159.638	0.00210529	slu-mir-24b-1-5p	79.8707	55.2339	135.105	0.00277817	slu-mir-26a-1-3p	61.4232	64.3779	125.801	0.00199691
	slu-mir-nov7-3p	462.116	182.966	645.083	0.00898446	slu-mir-19a-5p	356.361	314.57	670.931	0.0095165	slu-mir-25-5p	293.19	330.236	623.425	0.0112397	slu-let-7c-2-3p	286.164	292.082	578.246	0.00916678	slu-mir-29ab-3p	161.865	62.2101	224.075	0.00286744	slu-mir-nov5-5p	57.5	75.8004	133.3	0.00207061	slu-mir-194a-5p	76.886	0.00143835	slu-mir-92a-1-5p	81.6731	76.0895	157.763	0.00208057	slu-mir-153a-1-2-3p	67.5829	66.0405	133.623	0.00274771	slu-mir-nov5-5p	53.3412	71.3376	124.679	0.00197909
	slu-mir-212a-5p	330.083	277.063	607.146	0.0084561	slu-mir-25-5p	349.234	315.821	665.055	0.00943315	slu-mir-125a-2-3p	277.627	336.711	614.338	0.0110759	slu-mir-24b-2-5p	290.886	268.028	558.914	0.00886032	slu-mir-26a-3-3p	154.928	66.5004	221.428	0.00283357	slu-mir-34-5p	63.5527	68.1019	131.655	0.00204504	slu-mir-27a-5p	74.3231	0.00139041	slu-mir-100b-5p	63.5235	92.2297	155.753	0.00205407	slu-mir-724-1-2-5p	41.4713	87.6538	129.125	0.00265521	slu-mir-182-5p	43.6428	80.0374	123.68	0.00196324
	slu-mir-206-5p	381.608	175.125	556.733	0.00775396	slu-mir-99b-3p	258.362	400.874	659.235	0.00935061	slu-mir-129-1-3-3p	282.607	319.875	602.483	0.0108621	slu-mir-92a-1-5p	272.941	281.201	554.142	0.00878467	slu-mir-128-2-5p	87.8696	117.985	205.854	0.00263427	slu-mir-365-3p	63.5527	68.1019	131.655	0.00204504	slu-mir-25-5p	71.7603	0.00134246	slu-mir-139-3p	71.3019	74.3602	145.662	0.00192098	slu-mir-24a-2-5p	58.3671	67.2413	125.608	0.0025829	slu-mir-338b-5p	53.3412	60.898	114.239	0.00181338
	slu-mir-31-5p	333.303	214.332	547.635	0.00762725	slu-mir-15c-3p	307.361	340.211	647.572	0.00918518	slu-mir-365-3p	280.117	314.695	594.813	0.0107238	slu-mir-29b-5p	282.386	255.429	537.815	0.00852583	slu-mir-153c-5p	120.243	84.7344	204.977	0.00262305	slu-mir-133a-1-2-5p	51.4474	75.8004	127.248	0.00197659	slu-mir-29c-1-5p	71.7603	0.00134246	slu-mir-nov1-3p	66.9806	72.6309	139.612	0.00184119	slu-mir-204-1-2-5p	30.7195	90.0553	120.775	0.00248351	slu-mir-128-2-5p	37.1772	75.6875	112.865	0.00179156
	slu-mir-181a-1-3p	259.236	263.994	523.23	0.00728734	slu-mir-96-2-3p	299.343	347.716	647.059	0.0091779	slu-mir-216a-2-3p	283.852	310.81	594.662	0.0107211	slu-mir-301ab-3p	270.108	265.165	535.273	0.00848554	slu-mir-138-1-3-5p	187.301	17.1614	204.462	0.00261646	slu-mir-100a-2-3p	63.5527	62.7722	126.325	0.00196225	slu-mir-301a-5p	66.6345	0.00124657	slu-mir-100a-2-3p	78.2161	58.22	136.436	0.00179931	slu-mir-206-3p	58.3671	60.0368	118.404	0.00243475	slu-mir-203b-3p	29.0952	81.7773	110.872	0.00175994
	slu-mir-144-3p	246.355	269.222	515.576	0.00718075	slu-mir-338b-5p	283.307	321.45	604.756	0.00857788	slu-mir-22c-3p	301.904	271.959	573.863	0.0103461	slu-mir-219b-3p	299.386	230.802	530.188	0.00840493	slu-mir-24a-3-5p	92.4943	96.5329	189.027	0.00241894	slu-mir-192-3p	42.3684	82.3145	124.683	0.00193675	slu-mir-29c-2-5p	66.6345	0.00124657	slu-mir-21-1-3p	82.1053	48.4206	130.526	0.00172137	slu-mir-212a-5p	79.8707	38.4236	118.294	0.0024325	slu-mir-216a-1-2-5p	75.1626	33.9289	109.091	0.00173167
	slu-mir-137a-1-2-3p	231.863	277.063	508.926	0.00708813	slu-mir-143-5p	318.943	285.802	604.745	0.00857772	slu-let-7c-2-3p	253.351	297.86	551.21	0.00993773	slu-mir-730-5p	258.775	258.292	517.067	0.00819693	slu-mir-135ac-5p	180.364	5.36294	185.727	0.00237671	slu-mir-106-3p	61.2829	63.3644	124.647	0.0019362	slu-mir-29d-3p	64.0717	0.00119863	slu-mir-19a-3p	73.4626	54.185	127.648	0.00168341	slu-mir-nov6-3p	67.5829	50.431	118.014	0.00242673	slu-mir-92a-2-5p	40.41	61.768	102.178	0.00162192
	slu-mir-15c-5p	170.677	337.18	507.858	0.00707324	slu-mir-206-5p	307.361	294.558	601.919	0.00853763	slu-mir-181b-2-3p	279.495	261.598	541.093	0.00975534	slu-mir-457-5p	264.442	235.384	499.825	0.0079236	slu-mir-nov5-3p	57.8089	127.638	185.447	0.00237312	slu-mir-10b-5p	54.4737	69.8785	124.352	0.00193161	slu-mir-153b-3p	61.5088	0.00115068	slu-mir-nov3-3p	65.6842	59.9493	125.634	0.00165685	slu-mir-27e-5p	84.4786	32.4199	116.899	0.0024038	slu-mir-106-3p	42.8346	59.158	101.993	0.00161898
	slu-mir-722-1-2-3p	222.202	284.904	507.107	0.00706279	slu-mir-200a-5p	295.779	293.932	589.712	0.00836449	slu-mir-338b-5p	262.688	261.598	524.286	0.00945232	slu-mir-7132-3p	244.608	234.238	478.847	0.00759103	slu-mir-10d-3p	90.182	89.0247	179.207	0.00229327	slu-mir-nov6-3p	0.756579	120.807	121.564	0.00188829	slu-mir-301b-5p	58.9459	0.00110274	slu-mir-301a-5p	63.9557	61.1022	125.058	0.00164926	slu-mir-187-5p	58.3671	57.6354	116.002	0.00238537	slu-mir-489-3p	11.3148	87.8671	99.1819	0.00157437
	slu-mir-27b-5p	299.49	206.49	505.98	0.0070471	slu-mir-135b-3p	286.87	295.183	582.054	0.00825586	slu-let-7f-1-3p	247.748	275.844	523.592	0.00943981	slu-mir-129-1-3-3p	215.331	262.874	478.205	0.00758086	slu-mir-30d-3p	67.0584	106.186	173.245	0.00221697	slu-mir-19b-2-5p	57.5	63.9566	121.457	0.00188663	slu-mir-106-3p	53.8202	0.00100685	slu-mir-135ac-5p	70.8698	50.7263	121.596	0.0016036	slu-mir-19b-1-5p	64.511	50.431	114.942	0.00236356	slu-mir-33-5p	46.0674	53.0682	99.1356	0.00157363
	slu-mir-92a-2-5p	320.422	182.966	503.388	0.007011	slu-mir-nov2ab-3p	304.688	245.778	550.466	0.00780782	slu-mir-137b-3p	290.077	230.517	520.595	0.00938577	slu-mir-200a-5p	234.22	243.402	477.621	0.00757161	slu-mir-29c-1-5p	138.741	17.1614	155.903	0.00199505	slu-mir-214a-5p	56.7434	60.9957	117.739	0.00182889	slu-mir-24a-3-5p	53.8202	0.00100685	slu-mir-190a-1-2-5p	79.0803	36.3155	115.396	0.00152183	slu-mir-153b-3p	59.903	54.0332	113.936	0.00234288	slu-mir-23a-1-5p	54.1494	41.7586	95.908	0.0015224
	slu-mir-462-5p	293.049	198.649	491.698	0.00684818	slu-mir-489-3p	287.761	261.412	549.174	0.00778949	slu-mir-731-5p	232.809	284.909	517.718	0.0093339	slu-mir-125b-2-3p	236.109	216.484	452.593	0.00717484	slu-mir-24b-1-5p	55.4966	97.6054	153.102	0.00195921	slu-mir-724-1-2-5p	60.5263	56.8503	117.377	0.00182326	slu-mir-92a-1-5p	51.2573	0.000958902	slu-mir-25-5p	43.2133	72.0545	115.268	0.00152014	slu-mir-100b-5p	52.2232	61.2376	113.461	0.00233311	slu-mir-181b-2-3p	32.328	63.5079	95.8359	0.00152125
	slu-mir-190a-1-2-5p	244.745	235.242	479.987	0.00668507	slu-mir-551-3p	286.87	255.158	542.029	0.00768815	slu-let-7b-1-2-3p	240.901	252.533	493.434	0.00889609	slu-mir-24a-2-5p	212.498	233.666	446.163	0.00707291	slu-mir-21-1-3p	64.746	87.9522	152.698	0.00195404	slu-mir-202-5p	56.7434	56.8503	113.594	0.0017645	slu-mir-92a-2-5p	46.1316	0.000863012	slu-mir-457-3p	51.4238	61.1022	112.526	0.00148399	slu-mir-338b-5p	52.2232	60.0368	112.26	0.00230842	slu-mir-29d-5p	35.5608	53.0682	88.629	0.00140685
	slu-mir-125a-2-3p	247.965	224.787	472.752	0.0065843	slu-mir-33-3p	306.47	222.013	528.483	0.00749602	slu-mir-153a-1-2-5p	258.33	231.812	490.143	0.00883676	slu-let-7g-1-3p	187.942	250.274	438.217	0.00694694	slu-mir-31-5p	55.4966	96.5329	152.029	0.00194549	slu-mir-33-5p	46.9079	62.18	109.088	0.00169451	slu-mir-457-3p	46.1316	0.000863012	slu-mir-301b-5p	48.3989	63.4079	111.807	0.0014745	slu-mir-128-2-5p	69.1189	37.2228	106.342	0.00218672	slu-mir-192-3p	35.5608	50.4583	86.0191	0.00136543
	slu-mir-132b-5p	302.71	164.67	467.38	0.00650949	slu-mir-132ab-3p	256.58	271.418	527.998	0.00748914	slu-mir-551-3p	219.737	264.189	483.925	0.00872465	slu-mir-219c-3p	221.942	193.003	414.945	0.00657802	slu-mir-9-3-3p	27.7483	122.275	150.023	0.00191981	slu-mir-100b-5p	59.0132	44.4143	103.427	0.00160658	slu-mir-100a-1-3p	43.5687	0.000815067	slu-mir-129-1-4-5p	45.8061	63.4079	109.214	0.00144031	slu-mir-99b-3p	52.2232	50.431	102.654	0.00211089	slu-mir-129-1-4-5p	36.369	49.5884	85.9573	0.00136445
	slu-mir-138-1-3-5p	154.576	292.746	447.321	0.00623012	slu-mir-190a-1-2-5p	221.835	297.059	518.894	0.00736	slu-mir-730-5p	239.033	211.092	450.125	0.00811528	slu-mir-100b-5p	170.943	229.084	400.027	0.00634152	slu-mir-489-3p	115.618	34.3228	149.941	0.00191876	slu-mir-92a-2-5p	57.5	45.5987	103.099	0.00160147	slu-mir-725-5p	41.0059	0.000767122	slu-mir-nov7-3p	27.2244	74.9366	102.161	0.00134729	slu-mir-214a-5p	39.9354	62.4383	102.374	0.00210512	slu-mir-100a-2-3p	50.9166	33.9289	84.8455	0.0013468
	slu-mir-183-1-2-3p	194.83	240.47	435.299	0.00606268	slu-mir-144-3p	281.525	218.886	500.411	0.00709784	slu-mir-200a-5p	229.074	216.272	445.346	0.00802911	slu-mir-125a-2-3p	206.831	192.431	399.262	0.00632939	slu-mir-106-3p	71.6831	64.3552	136.038	0.00174085	slu-mir-31-5p	54.4737	46.1909	100.665	0.00156366	slu-mir-216c-3p	41.0059	0.000767122	slu-mir-26a-1-3p	50.5596	49.5735	100.133	0.00132055	slu-mir-30d-3p	53.7591	46.8287	100.588	0.0020684	slu-mir-30d-3p	36.369	46.9784	83.3474	0.00132302
	slu-mir-21-1-3p	249.575	185.58	435.155	0.00606067	slu-mir-nov7-3p	298.452	199.499	497.951	0.00706295	slu-mir-457-5p	226.584	212.387	438.971	0.00791417	slu-mir-137b-3p	203.053	192.431	395.484	0.0062695	slu-mir-301a-5p	73.9955	55.7745	129.77	0.00166064	slu-mir-153a-1-2-3p	43.8816	55.0737	98.9553	0.00153711	slu-mir-26a-1-3p	41.0059	0.000767122	slu-mir-27c-5p	39.7562	57.0671	96.8234	0.0012769	slu-mir-449-3p	78.3347	19.2118	97.5465	0.00200586	slu-mir-27c-5p	45.2592	36.5388	81.798	0.00129842
	slu-mir-459-3p	217.372	216.946	434.317	0.006049	slu-mir-10b-3p	280.634	210.756	491.39	0.00696989	slu-let-7e-1-3p	198.572	225.337	423.909	0.00764263	slu-mir-33-3p	227.609	163.222	390.831	0.00619574	slu-mir-219a-1-3p	124.867	1.07259	125.94	0.00161162	slu-mir-21-1-3p	43.8816	54.4816	98.3632	0.00152791	slu-mir-26a-2-3p	41.0059	0.000767122	slu-mir-15c-5p	56.1773	39.7741	95.9513	0.0012654	slu-mir-34-5p	55.2951	40.8251	96.1202	0.00197653	slu-mir-29c-1-5p	27.4788	53.9382	81.417	0.00129237
	slu-mir-22c-3p	194.83	230.015	424.844	0.00591706	slu-mir-181a-1-3p	231.634	213.883	445.517	0.00631923	slu-mir-128-2-5p	188.612	233.108	421.72	0.00760316	slu-mir-216a-2-3p	198.331	178.686	377.017	0.00597675	slu-mir-7a-2-3p	124.867	0	124.867	0.0015979	slu-mir-9-3-3p	46.9079	50.3362	97.2441	0.00151053	slu-mir-15c-3p	38.443	0.000719177	slu-mir-33-5p	44.5097	49.5735	94.0832	0.00124076	slu-mir-100a-2-3p	49.1512	46.8287	95.98	0.00197365	slu-mir-9-3-3p	30.7116	47.8484	78.56	0.00124702
	slu-mir-143-5p	222.202	190.808	413.01	0.00575224	slu-mir-216c-3p	221.835	213.257	435.092	0.00617135	slu-mir-92a-2-5p	194.215	221.452	415.667	0.00749403	slu-mir-139-3p	226.664	143.178	369.842	0.005863	slu-mir-730-3p	62.4337	62.2101	124.644	0.00159504	slu-mir-128-2-5p	44.6382	40.269	84.9072	0.0013189	slu-mir-24a-2-5p	38.443	0.000719177	slu-mir-2187-3p	51.4238	38.6212	90.045	0.00118751	slu-mir-29d-5p	49.1512	45.628	94.7792	0.00194896	slu-mir-29d-3p	31.5198	46.9784	78.4982	0.00124604
	slu-mir-457-5p	207.711	203.877	411.587	0.00573243	slu-mir-219a-2-3p	241.434	171.982	413.416	0.0058639	slu-mir-139-3p	201.685	200.731	402.416	0.00725513	slu-mir-338a-5p	198.331	170.095	368.426	0.00584056	slu-mir-25-5p	55.4966	68.6456	124.142	0.00158862	slu-mir-196b-5p	40.8553	43.8221	84.6774	0.00131533	slu-mir-2187-3p	38.443	0.000719177	slu-mir-29c-2-5p	35.0028	54.7614	89.7642	0.0011838	slu-mir-182-5p	43.0073	48.0295	91.0368	0.001872	slu-mir-19b-2-5p	42.0264	29.579	71.6054	0.00113663
	slu-mir-26b-3p	264.067	135.918	399.984	0.00557082	slu-mir-734-5p	224.507	188.867	413.375	0.00586331	slu-mir-1388-5p	201.685	199.436	401.121	0.00723178	slu-let-7e-1-3p	171.887	187.849	359.736	0.0057028	slu-mir-10578-5p	120.243	2.14517	122.388	0.00156617	slu-mir-29c-1-5p	41.6119	40.269	81.8808	0.00127189	slu-mir-99a-5p	38.443	0.000719177	slu-mir-449-5p	39.7562	49.5735	89.3297	0.00117808	slu-mir-2187-3p	55.2951	32.4199	87.715	0.00180369	slu-mir-153a-1-2-3p	41.2182	23.4892	64.7074	0.00102713
	slu-mir-96-2-3p	148.135	245.697	393.832	0.00548514	slu-mir-22c-3p	204.907	202.626	407.533	0.00578046	slu-mir-24a-2-5p	164.336	227.927	392.263	0.00707208	slu-mir-181b-2-3p	175.665	176.967	352.632	0.00559019	slu-mir-181b-1-3p	73.9955	41.8309	115.826	0.0014822	slu-mir-17-3p	40.8553	40.269	81.1243	0.00126014	slu-mir-206-3p	35.8801	0.000671232	slu-mir-2187-5p	62.2271	26.516	88.7432	0.00117034	slu-mir-429-3p	43.0073	43.2265	86.2338	0.00177324	slu-let-7h-1-3p	29.0952	34.7989	63.894	0.00101422
	slu-mir-29b-5p	218.982	169.897	388.879	0.00541616	slu-mir-92a-2-5p	236.089	165.102	401.191	0.00569051	slu-mir-34-5p	212.267	177.421	389.687	0.00702565	slu-mir-7132-5p	160.554	188.422	348.975	0.00553222	slu-mir-33-5p	64.746	45.0487	109.795	0.00140502	slu-mir-301ab-3p	45.3948	34.9393	80.334	0.00124786	slu-mir-212b-5p	35.8801	0.000671232	slu-mir-34-5p	56.6094	31.704	88.3134	0.00116467	slu-mir-29c-1-5p	41.4713	40.8251	82.2964	0.00169227	slu-mir-99b-3p	28.287	34.7989	63.0858	0.00100139
	slu-mir-142-1-2-5p	170.677	214.332	385.009	0.00536225	slu-mir-100a-2-3p	176.399	203.251	379.65	0.00538496	slu-mir-10c-3p	201.062	185.191	386.253	0.00696373	slu-mir-187-5p	166.22	178.686	344.906	0.0054677	slu-mir-8159-3p	97.119	7.50811	104.627	0.00133889	slu-mir-96-1-2-5p	34.0461	42.6377	76.6838	0.00119116	slu-mir-nov3-3p	35.8801	0.000671232	slu-mir-nov6-3p	37.1634	44.962	82.1254	0.00108307	slu-mir-23b-5p	35.3274	46.8287	82.1562	0.00168939	slu-mir-449-3p	5.6574	55.6782	61.3356	0.000973611
	slu-mir-212b-5p	165.847	185.58	351.427	0.00489453	slu-mir-29b-5p	193.326	176.985	370.311	0.00525249	slu-mir-216c-3p	204.797	181.306	386.103	0.00696102	slu-mir-25-5p	168.109	176.395	344.504	0.00546133	slu-mir-96-1-2-5p	57.8089	41.8309	99.6399	0.00127507	slu-mir-301a-5p	35.5592	32.5705	68.1297	0.00105829	slu-mir-730-3p	35.8801	0.000671232	slu-mir-23a-3-5p	40.6205	41.5034	82.1239	0.00108305	slu-mir-181b-2-3p	46.0793	36.0221	82.1014	0.00168826	slu-mir-100b-5p	33.1362	27.8391	60.9753	0.000967892
	slu-mir-731-5p	199.66	135.918	335.578	0.0046738	slu-mir-26b-3p	180.853	178.861	359.714	0.00510219	slu-mir-29b-5p	209.154	176.126	385.28	0.00694619	slu-mir-34-5p	186.998	155.204	342.202	0.00542485	slu-mir-9-4-3p	23.1236	67.573	90.6966	0.00116062	slu-mir-181a-1-3p	29.5066	37.9002	67.4068	0.00104706	slu-mir-375-3p	33.3173	0.000623287	slu-mir-23a-1-5p	32.41	48.997	81.407	0.00107359	slu-mir-192-3p	49.1512	31.2192	80.3704	0.00165267	slu-mir-722-1-2-3p	27.4788	33.0589	60.5377	0.000960946
	slu-mir-338b-5p	148.135	182.966	331.101	0.00461145	slu-mir-459-5p	145.217	190.743	335.96	0.00476527	slu-mir-10a-3p	211.644	173.536	385.18	0.00694438	slu-mir-15c-3p	135.054	199.303	334.357	0.00530048	slu-mir-29d-5p	23.1236	65.4278	88.5514	0.00113317	slu-mir-23a-1-5p	33.2895	30.7939	64.0834	0.000995433	slu-mir-125a-2-3p	33.3173	0.000623287	slu-mir-10b-5p	30.2493	49.5735	79.8228	0.0010527	slu-mir-730-5p	13.8238	63.6391	77.4628	0.00159288	slu-mir-200a-5p	16.164	42.6286	58.7926	0.000933245
	slu-mir-1388-5p	167.457	162.056	329.513	0.00458932	slu-mir-449-5p	155.017	180.112	335.129	0.00475347	slu-mir-363-3p	197.95	172.241	370.19	0.00667413	slu-mir-338b-5p	162.443	165.513	327.956	0.005199	slu-mir-34-5p	41.6224	45.0487	86.6711	0.00110911	slu-mir-29c-2-5p	23.454	39.6768	63.1307	0.000980635	slu-mir-nov6-3p	33.3173	0.000623287	slu-mir-92a-2-5p	20.3102	57.6436	77.9538	0.00102805	slu-mir-202-5p	46.0793	31.2192	77.2984	0.0015895	slu-mir-17-3p	29.0952	29.579	58.6742	0.000931366
	slu-mir-137b-3p	151.355	177.739	329.094	0.00458349	slu-mir-457-5p	125.617	206.378	331.995	0.00470903	slu-mir-219abc-5p	208.532	160.585	369.117	0.00665479	slu-mir-2187-5p	172.831	148.905	321.736	0.0051004	slu-mir-124b-5p	36.9977	49.339	86.3367	0.00110483	slu-mir-125b-2-3p	24.9671	36.1236	61.0908	0.000948947	slu-mir-190a-1-2-3p	33.3173	0.000623287	slu-mir-106-3p	39.3241	36.8919	76.216	0.00100513	slu-mir-301ab-3p	49.1512	22.814	71.9652	0.00147983	slu-mir-462-3p	16.164	41.7586	57.9226	0.000919436
	slu-mir-194b-3p	133.643	188.194	321.837	0.00448242	slu-mir-737-3p	172.835	158.223	331.058	0.00469574	slu-mir-96-2-3p	186.745	180.011	366.756	0.00661222	slu-mir-100a-2-3p	173.776	145.468	319.244	0.0050609	slu-mir-103-5p	55.4966	30.0324	85.529	0.0010945	slu-mir-nov5-3p	24.2105	36.7158	60.9264	0.000946394	slu-mir-125a-3-3p	30.7544	0.000575341	slu-mir-1788-5p	51.4238	24.2103	75.6341	0.000997459	slu-mir-196a-1-2-5p	27.6476	43.2265	70.8741	0.00145739	slu-mir-301ab-3p	42.0264	13.9195	55.9459	0.000888059
	slu-mir-194a-3p	165.847	135.918	301.764	0.00420286	slu-mir-365-3p	140.762	181.988	322.75	0.0045779	slu-mir-338a-5p	186.122	173.536	359.658	0.00648425	slu-mir-449-5p	149.221	156.35	305.57	0.00484413	slu-mir-194a-5p	60.1213	24.6695	84.7908	0.00108505	slu-mir-375-3p	50.6908	10.0672	60.7581	0.000943779	slu-mir-182-3p	30.7544	0.000575341	slu-mir-181b-2-3p	38.4598	36.8919	75.3517	0.000993734	slu-mir-26a-2-3p	43.0073	26.4162	69.4235	0.00142756	slu-mir-19b-1-5p	30.7116	24.3592	55.0708	0.000874167
	slu-mir-457-3p	180.338	120.235	300.573	0.00418626	slu-mir-129-1-3-3p	124.726	191.994	316.72	0.00449237	slu-mir-26a-1-3p	181.143	172.241	353.383	0.00637112	slu-mir-24a-3-5p	143.554	159.213	302.767	0.00479969	slu-mir-29c-1-2-3p	57.8089	26.8147	84.6236	0.00108291	slu-mir-462-3p	31.7763	26.0564	57.8327	0.000898339	slu-mir-181b-2-3p	30.7544	0.000575341	slu-mir-153b-3p	35.0028	38.6212	73.624	0.000970949	slu-mir-462-3p	36.8634	32.4199	69.2833	0.00142468	slu-mir-301a-5p	23.4378	30.449	53.8868	0.000855373
	slu-mir-19b-2-5p	157.796	135.918	293.714	0.00409073	slu-mir-7b-3p	163.035	143.839	306.874	0.00435271	slu-mir-26b-3p	168.07	183.896	351.966	0.00634558	slu-mir-122-3p	106.721	180.976	287.697	0.00456079	slu-mir-24a-2-5p	48.5595	34.3228	82.8823	0.00106063	slu-mir-181b-2-3p	22.6974	33.1627	55.8601	0.000867697	slu-mir-489-3p	30.7544	0.000575341	slu-mir-nov3-5p	38.0277	31.704	69.7317	0.000919617	slu-mir-9-1-2-3p	47.6152	21.6133	69.2285	0.00142355	slu-mir-125a-3-3p	28.287	24.3592	52.6462	0.00083568
	slu-mir-100a-2-3p	170.677	122.849	293.526	0.00408811	slu-mir-187-5p	174.617	127.579	302.196	0.00428635	slu-mir-99b-3p	189.235	151.52	340.755	0.00614345	slu-mir-nov1-3p	137.887	146.614	284.501	0.00451012	slu-mir-216c-3p	73.9955	8.5807	82.5762	0.00105671	slu-mir-19b-1-5p	31.0198	20.7267	51.7464	0.000803798	slu-mir-15b-3p	30.7544	0.000575341	slu-mir-462-3p	35.4349	27.6689	63.1038	0.00083221	slu-mir-93-3p	30.7195	36.0221	66.7416	0.00137242	slu-mir-206-3p	12.9312	36.5388	49.47	0.000785263
	slu-mir-153c-3p	161.016	128.076	289.092	0.00402637	slu-mir-34-5p	122.944	175.109	298.053	0.00422759	slu-mir-100b-5p	168.693	170.946	339.638	0.00612332	slu-mir-1388-3p	116.165	163.795	279.96	0.00443814	slu-mir-724-1-2-5p	36.9977	41.8309	78.8286	0.00100875	slu-mir-33-3p	23.454	27.2408	50.6947	0.000787462	slu-mir-15c-5p	28.1915	0.000527396	slu-mir-29c-1-5p	25.0637	36.8919	61.9556	0.000817067	slu-mir-216a-1-2-5p	16.8957	48.0295	64.9252	0.00133506	slu-mir-96-1-2-5p	25.0542	24.3592	49.4134	0.000784364
	slu-mir-204-2-3p	164.236	122.849	287.085	0.00399841	slu-mir-462-5p	155.908	138.836	294.744	0.00418066	slu-mir-142-1-2-5p	174.918	163.175	338.093	0.00609546	slu-mir-206-5p	137.887	135.16	273.047	0.00432854	slu-mir-125b-2-3p	23.1236	53.6294	76.7529	0.00098219	slu-mir-26a-2-3p	19.6711	29.6095	49.2806	0.000765495	slu-mir-181a-1-3p	25.6287	0.000479451	slu-mir-10a-3p	39.7562	19.5988	59.355	0.000782771	slu-mir-196b-5p	24.5756	39.6243	64.1999	0.00132015	slu-mir-29c-2-5p	20.205	28.7091	48.914	0.000776438
	slu-mir-449-5p	120.762	162.056	282.818	0.00393898	slu-mir-30d-3p	155.908	132.582	288.49	0.00409195	slu-mir-133b-5p	155.621	170.946	326.566	0.00588764	slu-mir-153a-1-2-5p	144.498	119.124	263.622	0.00417913	slu-mir-92a-2-5p	36.9977	39.6857	76.6835	0.000981301	slu-mir-125a-3-3p	24.9671	24.2798	49.2469	0.000764972	slu-mir-17-3p	25.6287	0.000479451	slu-mir-182-3p	15.1247	43.2327	58.3573	0.000769613	slu-mir-200a-5p	39.9354	24.0147	63.9501	0.00131501	slu-mir-196a-1-2-5p	12.9312	33.9289	46.8601	0.000743834
	slu-mir-7132-3p	114.321	162.056	276.377	0.00384927	slu-mir-457-3p	132.744	148.217	280.961	0.00398516	slu-mir-8159-3p	161.223	159.29	320.513	0.00577851	slu-mir-26a-3-3p	109.554	151.768	261.323	0.00414268	slu-mir-100b-5p	50.8719	25.7421	76.614	0.000980412	slu-let-7h-1-3p	27.2369	21.9111	49.1479	0.000763434	slu-mir-nov3-5p	25.6287	0.000479451	slu-mir-125b-2-3p	23.7673	34.5861	58.3535	0.000769562	slu-mir-23a-1-5p	33.7915	28.8177	62.6091	0.00128744	slu-mir-26a-2-3p	28.287	17.3994	45.6864	0.000725204
	slu-mir-338a-5p	78.8979	196.035	274.933	0.00382916	slu-mir-142-1-2-5p	122.944	157.598	280.542	0.00397922	slu-mir-21-1-3p	157.488	156.7	314.188	0.00566448	slu-mir-737-3p	108.61	150.623	259.233	0.00410955	slu-mir-462-3p	9.24943	66.5004	75.7498	0.000969354	slu-mir-153c-5p	23.454	23.6876	47.1416	0.000732269	slu-mir-219c-3p	23.0658	0.000431506	slu-mir-17-3p	32.8421	25.3632	58.2053	0.000767608	slu-let-7h-1-3p	32.2555	30.0184	62.2739	0.00128055	slu-mir-nov5-3p	19.3968	26.0991	45.4959	0.000722181
	slu-mir-132ab-3p	151.355	120.235	271.59	0.0037826	slu-mir-31-5p	134.526	140.712	275.239	0.00390399	slu-mir-100a-2-3p	136.324	170.946	307.269	0.00553974	slu-mir-26b-3p	135.054	117.978	253.032	0.00401126	slu-mir-124-1-3-5p	46.2472	28.9599	75.207	0.000962407	slu-mir-27c-5p	18.9145	25.4642	44.3787	0.000689352	slu-mir-133a-1-2-5p	23.0658	0.000431506	slu-mir-19b-2-5p	31.9778	24.7867	56.7646	0.000748608	slu-mir-125a-3-3p	26.1116	36.0221	62.1337	0.00127766	slu-mir-125b-2-3p	22.6296	22.6193	45.2488	0.000718259
	slu-mir-135b-3p	104.661	156.828	261.489	0.00364191	slu-mir-137b-5p	129.181	145.715	274.896	0.00389913	slu-mir-187-5p	159.356	145.045	304.4	0.00548801	slu-mir-21-1-3p	128.443	111.106	239.549	0.0037975	slu-mir-301ab-3p	46.2472	26.8147	73.0618	0.000934956	slu-mir-99b-3p	16.6447	25.4642	42.1089	0.000654095	slu-mir-216a-2-3p	23.0658	0.000431506	slu-let-7h-1-3p	35.4349	20.7517	56.1866	0.000740986	slu-mir-137a-1-2-3p	36.8634	24.0147	60.8781	0.00125184	slu-mir-181a-1-3p	22.6296	22.6193	45.2488	0.000718259
	slu-mir-30d-3p	156.186	101.938	258.124	0.00359505	slu-mir-26a-3-3p	115.817	158.849	274.666	0.00389587	slu-mir-430b-1-4-5p	169.315	132.094	301.41	0.0054341	slu-mir-10a-3p	115.221	124.278	239.499	0.00379672	slu-mir-133a-1-2-5p	36.9977	35.3954	72.3931	0.000926398	slu-mir-125a-2-3p	19.6711	21.9111	41.5821	0.000645912	slu-mir-203a-5p	23.0658	0.000431506	slu-mir-192-3p	27.6565	27.6689	55.3254	0.000729629	slu-mir-10c-3p	36.8634	22.814	59.6774	0.00122715	slu-mir-429-3p	17.7804	26.0991	43.8795	0.000696523
	slu-mir-10578-3p	146.525	109.78	256.304	0.00356971	slu-mir-196a-1-3p	110.472	157.598	268.07	0.00380231	slu-mir-24b-2-5p	136.324	150.225	286.549	0.00516617	slu-mir-26a-1-3p	115.221	111.678	226.899	0.00359698	slu-mir-26a-1-3p	41.6224	27.8873	69.5097	0.0008895	slu-mir-460-5p	13.6184	26.0564	39.6748	0.000616285	slu-mir-190b-5p	20.5029	0.000383561	slu-mir-153a-1-2-3p	29.8172	21.9046	51.7217	0.000682103	slu-mir-132ab-3p	30.7195	28.8177	59.5372	0.00122427	slu-mir-460-5p	23.4378	20.0093	43.4471	0.000689659
	slu-let-7f-1-5p	132.033	117.621	249.654	0.00347709	slu-mir-204-2-3p	125.617	126.954	252.571	0.00358247	slu-mir-338ab-3p	134.456	142.455	276.911	0.00499241	slu-mir-99b-3p	125.61	100.224	225.834	0.00358009	slu-mir-338b-5p	32.373	34.3228	66.6958	0.000853491	slu-mir-135ac-5p	24.2105	15.397	39.6075	0.000615239	slu-mir-19b-2-5p	20.5029	0.000383561	slu-mir-734-5p	22.903	27.0925	49.9955	0.000659338	slu-mir-29d-3p	21.5037	36.0221	57.5258	0.00118291	slu-mir-23b-5p	27.4788	14.7895	42.2683	0.000670947
	slu-mir-737-3p	109.491	130.69	240.181	0.00334515	slu-mir-153b-3p	111.363	139.462	250.824	0.0035577	slu-mir-183-1-2-3p	145.661	124.324	269.985	0.00486754	slu-mir-219abc-5p	116.165	106.524	222.689	0.00353024	slu-mir-122-3p	55.4966	9.65329	65.1499	0.000833708	slu-mir-194a-5p	19.6711	16.5813	36.2524	0.000563123	slu-mir-338b-5p	20.5029	0.000383561	slu-mir-196a-1-2-5p	24.6316	23.6339	48.2654	0.000636522	slu-mir-459-5p	36.8634	20.4125	57.2759	0.00117777	slu-mir-133a-1-2-5p	21.8214	15.6595	37.4809	0.000594953
	slu-mir-365-3p	132.033	104.552	236.585	0.00329507	slu-mir-21-1-3p	122.054	127.579	249.633	0.0035408	slu-mir-nov1-3p	131.966	133.389	265.356	0.00478408	slu-mir-96-2-3p	114.277	107.669	221.946	0.00351845	slu-mir-19b-2-5p	39.3101	24.6695	63.9796	0.000818733	slu-mir-9-1-2-3p	15.8882	18.9501	34.8383	0.000541157	slu-mir-216a-1-3p	20.5029	0.000383561	slu-mir-301ab-3p	34.5706	10.3758	44.9465	0.000592752	slu-mir-nov5-5p	19.9677	37.2228	57.1905	0.00117602	slu-mir-103-5p	18.5886	17.3994	35.988	0.000571257
	slu-mir-29d-5p	170.677	57.5036	228.181	0.00317801	slu-mir-460-5p	103.345	135.084	238.428	0.00338187	slu-mir-449-5p	117.649	146.34	263.989	0.00475944	slu-mir-nov7-3p	109.554	111.678	221.233	0.00350715	slu-mir-194b-3p	50.8719	12.871	63.7429	0.000815704	slu-mir-204-1-2-5p	19.6711	13.0282	32.6993	0.000507931	slu-mir-10b-5p	17.9401	0.000335616	slu-mir-125a-2-3p	20.3102	24.2103	44.5205	0.000587135	slu-mir-489-3p	29.1835	24.0147	53.1983	0.00109392	slu-mir-190a-1-2-3p	22.6296	12.1796	34.8092	0.000552544
	slu-mir-196a-1-3p	112.711	115.007	227.719	0.00317158	slu-mir-194a-5p	117.599	120.075	237.674	0.00337117	slu-mir-7132-5p	103.955	147.635	251.589	0.00453589	slu-mir-457-3p	103.888	113.969	217.857	0.00345363	slu-mir-23a-1-5p	41.6224	21.4517	63.0742	0.000807146	slu-mir-135b-3p	10.5921	21.3189	31.911	0.000495686	slu-mir-96-1-2-5p	17.9401	0.000335616	slu-mir-128-2-5p	11.2355	32.8568	44.0923	0.000581487	slu-mir-103-5p	23.0396	27.617	50.6566	0.00104166	slu-mir-135ac-5p	16.164	17.3994	33.5634	0.00053277
	slu-mir-184ab-5p	106.271	120.235	226.506	0.00315468	slu-mir-7132-3p	114.926	115.071	229.998	0.00326229	slu-mir-nov7-3p	107.69	137.274	244.964	0.00441644	slu-mir-183-1-2-3p	124.665	91.0609	215.726	0.00341985	slu-mir-184ab-3p	4.62472	56.8471	61.4718	0.000786641	slu-mir-196a-1-2-5p	16.6447	13.0282	29.6729	0.000460922	slu-mir-129-1-4-5p	17.9401	0.000335616	slu-mir-196b-5p	19.8781	21.3281	41.2062	0.000543426	slu-mir-132b-5p	39.9354	9.6059	49.5413	0.00101872	slu-mir-194a-5p	17.7804	14.7895	32.5699	0.000516999
	slu-mir-100b-5p	135.254	88.8693	224.123	0.0031215	slu-mir-26a-1-3p	104.236	110.068	214.304	0.00303969	slu-mir-737-3p	120.139	119.144	239.283	0.00431402	slu-mir-216c-3p	99.1656	112.824	211.989	0.00336061	slu-mir-214a-5p	34.6854	25.7421	60.4275	0.000773277	slu-mir-138-1-3-5p	15.8882	13.6204	29.5086	0.000458368	slu-mir-125b-2-3p	17.9401	0.000335616	slu-mir-27d-5p	24.6316	14.4109	39.0425	0.00051489	slu-mir-19a-5p	21.5037	27.617	49.1206	0.00101007	slu-mir-124-1-3-5p	12.9312	19.1394	32.0706	0.000509073
	slu-mir-19b-1-5p	125.593	96.7107	222.303	0.00309615	slu-mir-146-3p	114.035	100.062	214.098	0.00303676	slu-mir-203b-5p	104.577	128.209	232.786	0.00419689	slu-mir-101b-5p	108.61	95.0699	203.68	0.00322888	slu-mir-194a-3p	53.1842	6.43552	59.6198	0.000762941	slu-mir-489-3p	12.8618	16.5813	29.4432	0.000457353	slu-mir-194a-3p	17.9401	0.000335616	slu-mir-132ab-3p	26.3601	12.6816	39.0417	0.00051488	slu-mir-19c-5p	21.5037	24.0147	45.5184	0.000936	slu-mir-124b-5p	12.9312	19.1394	32.0706	0.000509073
	slu-mir-489-3p	85.3386	133.304	218.642	0.00304517	slu-mir-19b-2-5p	97.9992	114.446	212.445	0.00301333	slu-mir-30d-3p	118.894	110.079	228.973	0.00412814	slu-mir-92a-2-5p	100.11	97.3607	197.471	0.00313045	slu-mir-125a-2-3p	20.8112	38.6131	59.4244	0.00076044	slu-mir-734-3p	9.83553	18.9501	28.7856	0.000447139	slu-mir-430b-1-4-5p	15.3772	0.000287671	slu-mir-26a-2-3p	16.4211	22.481	38.902	0.000513038	slu-mir-7a-1-3p	26.1116	19.2118	45.3234	0.00093199	slu-mir-375-3p	2.4246	29.579	32.0036	0.00050801
	slu-mir-219a-1-3p	103.05	115.007	218.058	0.00303702	slu-mir-10578-3p	106.017	102.564	208.581	0.00295852	slu-mir-26a-3-3p	113.914	113.964	227.878	0.0041084	slu-mir-203b-5p	107.666	87.0519	194.717	0.0030868	slu-mir-135b-3p	11.5618	47.1938	58.7556	0.000751883	slu-mir-19c-5p	13.6184	14.2126	27.831	0.00043231	slu-mir-724-1-2-5p	15.3772	0.000287671	slu-mir-551-3p	10.8033	27.0925	37.8958	0.000499768	slu-mir-301a-5p	24.5756	20.4125	44.9881	0.000925096	slu-mir-138-1-3-5p	18.5886	13.0496	31.6382	0.000502209
	slu-mir-7132-5p	103.05	109.78	212.83	0.00296421	slu-mir-731-5p	106.908	95.059	201.967	0.00286471	slu-mir-135b-3p	125.742	98.4232	224.165	0.00404145	slu-mir-214a-5p	95.3879	98.5061	193.894	0.00307375	slu-mir-181b-2-3p	13.8741	43.9761	57.8502	0.000740296	slu-mir-103-5p	12.8618	13.6204	26.4822	0.000411359	slu-mir-153a-1-2-3p	15.3772	0.000287671	slu-mir-103-5p	26.3601	10.9523	37.3124	0.000492074	slu-mir-33-3p	18.4317	22.814	41.2457	0.00084814	slu-mir-216b-3p	0	29.579	29.579	0.000469523
	slu-mir-203b-5p	132.033	78.4141	210.447	0.00293103	slu-let-7f-1-3p	90.872	110.068	200.94	0.00285014	slu-mir-31-3p	103.332	119.144	222.476	0.00401101	slu-mir-2187-3p	91.6101	95.0699	186.68	0.00295939	slu-mir-100a-2-3p	36.9977	19.3066	56.3043	0.000720514	slu-mir-29d-5p	9.83553	15.397	25.2325	0.000391946	slu-mir-124b-5p	15.3772	0.000287671	slu-mir-489-5p	26.7922	9.79941	36.5916	0.000482569	slu-mir-124b-5p	23.0396	18.0111	41.0507	0.00084413	slu-mir-nov2ab-3p	24.246	3.47989	27.7259	0.000440107
	slu-mir-92b-5p	128.813	81.0279	209.841	0.00292258	slu-let-7b-1-2-3p	94.4356	105.065	199.501	0.00282972	slu-mir-2187-5p	107.69	108.784	216.473	0.00390278	slu-mir-8159-3p	99.1656	84.1884	183.354	0.00290666	slu-mir-29a-1-5p	43.9348	10.7259	54.6607	0.00069948	slu-mir-726-5p	12.1053	12.436	24.5413	0.000381209	slu-mir-301ab-3p	15.3772	0.000287671	slu-mir-31-3p	21.6066	13.8345	35.4411	0.000467395	slu-mir-551-5p	23.0396	18.0111	41.0507	0.00084413	slu-mir-nov2ab-5p	25.0542	1.73994	26.7941	0.000425317
	slu-mir-187-5p	125.593	83.6417	209.234	0.00291413	slu-mir-730-5p	93.5447	103.189	196.734	0.00279048	slu-mir-7132-3p	111.424	102.308	213.733	0.00385337	slu-mir-10c-3p	86.8879	95.0699	181.958	0.00288453	slu-mir-449-3p	23.1236	31.105	54.2286	0.000693951	slu-mir-206-3p	13.6184	10.6594	24.2779	0.000377118	slu-mir-459-5p	15.3772	0.000287671	slu-mir-460-3p	24.1994	10.9523	35.1517	0.000463579	slu-mir-130c-5p	21.5037	15.6096	37.1132	0.000763164	slu-mir-125a-2-3p	14.5476	11.3096	25.8572	0.000410445
	slu-mir-26a-1-3p	80.5081	117.621	198.129	0.00275947	slu-mir-19b-1-5p	99.781	95.059	194.84	0.00276362	slu-mir-24a-3-5p	94.6174	117.849	212.466	0.00383054	slu-mir-24b-1-5p	79.3325	92.779	172.112	0.00272844	slu-mir-26a-2-3p	36.9977	17.1614	54.1591	0.000693062	slu-mir-124-1-3-5p	11.3487	11.2516	22.6003	0.00035106	slu-mir-214a-5p	15.3772	0.000287671	slu-mir-19b-1-5p	21.6066	13.258	34.8647	0.000459793	slu-mir-16-3p	16.8957	19.2118	36.1075	0.000742483	slu-mir-135b-3p	9.6984	15.6595	25.3579	0.000402519
	slu-mir-106-3p	111.101	86.2555	197.357	0.00274871	slu-mir-100b-5p	85.5266	107.567	193.093	0.00273884	slu-let-7g-1-3p	93.9949	102.308	196.303	0.00353914	slu-mir-30d-3p	96.3323	72.1615	168.494	0.00267109	slu-mir-181a-1-3p	27.7483	25.7421	53.4904	0.000684505	slu-mir-15a-3p	9.07895	13.0282	22.1071	0.000343399	slu-mir-93-3p	15.3772	0.000287671	slu-mir-33-3p	13.8283	19.5988	33.4271	0.000440834	slu-mir-125b-2-3p	18.4317	16.8103	35.242	0.000724686	slu-mir-130c-5p	12.123	13.0496	25.1726	0.000399577
	slu-mir-7b-3p	85.3386	104.552	189.891	0.00264472	slu-mir-338a-5p	114.035	76.2974	190.333	0.00269968	slu-mir-19b-2-5p	85.9027	108.784	194.686	0.00350998	slu-mir-128-2-5p	94.4434	71.016	165.459	0.00262299	slu-mir-17-3p	25.4359	27.8873	53.3232	0.000682365	slu-mir-363-3p	12.8618	8.88286	21.7447	0.000337769	slu-mir-103-5p	15.3772	0.000287671	slu-mir-338b-5p	11.6676	19.5988	31.2664	0.00041234	slu-mir-212b-5p	27.6476	7.20442	34.852	0.000716665	slu-mir-16-3p	12.123	13.0496	25.1726	0.000399577
	slu-mir-137b-5p	90.1691	99.3245	189.494	0.00263919	slu-let-7f-1-5p	98.8901	84.4274	183.318	0.00260018	slu-mir-19b-1-5p	73.453	116.554	190.007	0.00342562	slu-mir-29d-5p	78.388	71.016	149.404	0.00236846	slu-mir-430b-1-4-5p	34.6854	17.1614	51.8468	0.000663471	slu-mir-551-3p	12.8618	8.88286	21.7447	0.000337769	slu-let-7h-1-3p	15.3772	0.000287671	slu-mir-9-1-2-3p	15.5568	14.4109	29.9677	0.000395212	slu-mir-203a-5p	15.3598	19.2118	34.5715	0.000710899	slu-mir-153c-5p	16.164	8.69971	24.8637	0.000394675
	slu-mir-10d-3p	91.7792	94.0969	185.876	0.00258881	slu-mir-133b-5p	84.6357	92.5575	177.193	0.00251331	slu-mir-1388-3p	93.3725	89.3579	182.73	0.00329443	slu-mir-31-3p	63.2771	85.3338	148.611	0.00235589	slu-mir-15a-3p	46.2472	3.21776	49.4649	0.000632992	slu-mir-338a-5p	10.5921	10.6594	21.2515	0.000330109	slu-mir-23b-5p	12.8143	0.000239726	slu-mir-23b-5p	7.34626	20.7517	28.0979	0.000370554	slu-mir-338a-5p	21.5037	12.0074	33.511	0.000689091	slu-mir-33-3p	11.3148	13.0496	24.3644	0.000386748
	slu-mir-15b-3p	67.6268	115.007	182.634	0.00254366	slu-mir-106-3p	80.1812	95.6844	175.866	0.00249448	slu-mir-15b-3p	95.8624	71.2273	167.09	0.00301245	slu-mir-731-3p	65.166	79.034	144.2	0.00228596	slu-mir-125a-3-3p	13.8741	34.3228	48.1969	0.000616766	slu-mir-190a-1-2-3p	8.32237	12.436	20.7584	0.000322448	slu-mir-8159-3p	12.8143	0.000239726	slu-mir-9-3-3p	12.0997	13.8345	25.9342	0.000342019	slu-mir-194a-5p	12.2878	20.4125	32.7003	0.000672421	slu-mir-363-3p	13.7394	10.4397	24.179	0.000383807
	slu-mir-449-3p	64.4065	115.007	179.414	0.0024988	slu-mir-92b-5p	96.2174	73.1704	169.388	0.0024026	slu-mir-10b-3p	80.9228	84.1777	165.101	0.00297659	slu-mir-184ab-5p	47.2217	77.8886	125.11	0.00198334	slu-mir-153a-1-2-3p	25.4359	22.5243	47.9603	0.000613737	slu-mir-93-3p	9.07895	10.6594	19.7384	0.000306604	slu-mir-130c-5p	12.8143	0.000239726	slu-mir-202-5p	23.7673	1.15287	24.9202	0.000328646	slu-mir-153a-1-2-5p	21.5037	10.8066	32.3103	0.0006644	slu-mir-29a-1-5p	4.041	20.0093	24.0503	0.000381764
	slu-mir-33-3p	96.6097	81.0279	177.638	0.00247407	slu-mir-1388-5p	108.69	56.2849	164.975	0.00234001	slu-mir-430d-1-2-3p	97.1074	67.3422	164.45	0.00296485	slu-mir-19b-2-5p	68.9437	56.1256	125.069	0.00198269	slu-mir-338a-5p	39.3101	8.5807	47.8908	0.000612848	slu-mir-124b-5p	12.8618	6.5141	19.3759	0.000300974	slu-mir-489-5p	12.8143	0.000239726	slu-mir-nov5-5p	5.1856	17.8695	23.0551	0.000304049	slu-mir-363-3p	15.3598	16.8103	32.1701	0.000661517	slu-mir-9-4-3p	8.8902	13.9195	22.8097	0.000362071
	slu-mir-26a-3-3p	111.101	62.7313	173.832	0.00242107	slu-mir-24a-2-5p	81.963	80.0497	162.013	0.00229799	slu-mir-214a-5p	77.1879	86.7678	163.956	0.00295595	slu-mir-15b-3p	58.5549	65.8617	124.417	0.00197234	slu-mir-460-5p	41.6224	5.36294	46.9854	0.000601261	slu-mir-130c-5p	9.07895	8.88286	17.9618	0.000279008	slu-mir-7a-2-3p	12.8143	0.000239726	slu-mir-29a-1-5p	15.5568	6.91723	22.474	0.000296386	slu-mir-15a-3p	15.3598	16.8103	32.1701	0.000661517	slu-mir-132ab-3p	7.2738	13.9195	21.1933	0.000336413
	slu-mir-365-5p	112.711	60.1175	172.829	0.00240709	slu-mir-7132-5p	77.5085	84.4274	161.936	0.0022969	slu-mir-196a-1-3p	82.7902	72.5223	155.313	0.00280012	slu-mir-135b-3p	67.9993	56.1256	124.125	0.00196772	slu-mir-99b-3p	30.0607	16.0888	46.1495	0.000590564	slu-mir-27d-5p	7.56579	8.29067	15.8565	0.000246305	slu-mir-204-1-2-5p	10.2515	0.00019178	slu-mir-138-1-3-5p	12.964	9.22297	22.187	0.0002926	slu-mir-96-1-2-5p	9.21585	22.814	32.0299	0.000658634	slu-mir-338a-5p	8.082	13.0496	21.1316	0.000335432
	slu-mir-nov3-3p	77.2878	94.0969	171.385	0.00238698	slu-mir-184ab-5p	77.5085	78.7989	156.307	0.00221707	slu-mir-101b-5p	85.2802	69.9323	155.212	0.00279832	slu-mir-1-2-5p	53.8328	69.8706	123.703	0.00196104	slu-mir-23b-5p	30.0607	16.0888	46.1495	0.000590564	slu-mir-23b-5p	7.56579	8.29067	15.8565	0.000246305	slu-mir-212a-5p	10.2515	0.00019178	slu-mir-nov1-5p	8.21053	13.8345	22.045	0.000290728	slu-mir-125a-2-3p	13.8238	16.8103	30.6341	0.000629932	slu-mir-93-3p	12.123	8.69971	20.8227	0.00033053
	slu-mir-nov1-3p	82.1182	88.8693	170.988	0.00238145	slu-mir-101b-5p	69.4903	85.6782	155.169	0.00220091	slu-mir-1-2-5p	80.3003	69.9323	150.233	0.00270853	slu-mir-365-5p	59.4994	61.28	120.779	0.00191468	slu-mir-363-3p	27.7483	15.0162	42.7645	0.000547248	slu-mir-16-3p	7.56579	8.29067	15.8565	0.000246305	slu-mir-132b-5p	10.2515	0.00019178	slu-mir-730-3p	15.5568	5.18792	20.7447	0.00027358	slu-mir-19d-5p	15.3598	14.4088	29.7686	0.000612135	slu-mir-430b-1-4-5p	8.8902	10.4397	19.3299	0.000306833
	slu-mir-430d-2-5p	86.9487	83.6417	170.59	0.00237592	slu-mir-203b-5p	69.4903	81.3005	150.791	0.00213882	slu-mir-17-3p	87.1476	58.2769	145.425	0.00262185	slu-mir-99a-5p	52.8883	59.5618	112.45	0.00178264	slu-let-7h-1-3p	23.1236	17.1614	40.285	0.000515518	slu-mir-29a-1-5p	5.29606	10.0672	15.3633	0.000238644	slu-mir-19b-1-5p	10.2515	0.00019178	slu-mir-216c-5p	8.64266	10.9523	19.5949	0.000258417	slu-mir-212ab-3p	21.5037	7.20442	28.7081	0.000590327	slu-mir-203a-5p	8.8902	10.4397	19.3299	0.000306833
	slu-let-7b-1-2-3p	67.6268	99.3245	166.951	0.00232523	slu-mir-7a-1-3p	65.9267	83.802	149.729	0.00212376	slu-mir-19a-5p	79.0553	64.7521	143.807	0.0025927	slu-let-7c-3-3p	55.7216	56.1256	111.847	0.00177308	slu-mir-19c-5p	18.4989	20.3792	38.878	0.000497513	slu-mir-194b-3p	6.80921	7.69848	14.5077	0.000225354	slu-mir-7a-1-3p	10.2515	0.00019178	slu-mir-187-5p	7.34626	12.1052	19.4514	0.000256524	slu-mir-430a-5p	19.9677	8.40516	28.3728	0.000583434	slu-mir-31-3p	0	19.1394	19.1394	0.000303809
	slu-mir-129-1-3-3p	70.8471	94.0969	164.944	0.00229728	slu-let-7e-1-3p	63.254	80.6751	143.929	0.00204149	slu-mir-184ab-5p	65.3607	73.8174	139.178	0.00250923	slu-mir-133b-5p	57.6105	53.8347	111.445	0.00176671	slu-mir-93-3p	30.0607	8.5807	38.6414	0.000494485	slu-mir-200a-5p	9.07895	4.73753	13.8165	0.000214617	slu-mir-23a-1-5p	10.2515	0.00019178	slu-mir-216b-5p	7.77839	10.9523	18.7307	0.000247019	slu-mir-7b-3p	12.2878	15.6096	27.8974	0.000573657	slu-mir-15a-3p	11.3148	6.95977	18.2746	0.000290082
	slu-mir-734-5p	61.1861	99.3245	160.511	0.00223553	slu-mir-726-3p	79.2903	64.415	143.705	0.00203832	slu-mir-33-5p	75.3204	59.5719	134.892	0.00243197	slu-mir-100a-1-3p	50.9994	58.4164	109.416	0.00173454	slu-mir-196b-5p	18.4989	16.0888	34.5877	0.000442611	slu-mir-29d-3p	4.53948	8.29067	12.8301	0.000199296	slu-mir-10578-5p	10.2515	0.00019178	slu-mir-9-4-3p	7.77839	10.3758	18.1542	0.000239417	slu-mir-29c-2-5p	10.7518	16.8103	27.5621	0.000566763	slu-mir-7a-1-3p	8.082	8.69971	16.7817	0.000266385
	slu-mir-24b-2-5p	106.271	52.276	158.547	0.00220818	slu-mir-24b-2-5p	80.1812	63.1642	143.345	0.00203321	slu-mir-204-2-3p	59.7584	67.3422	127.101	0.00229149	slu-mir-363-3p	57.6105	50.9712	108.582	0.00172132	slu-mir-734-5p	32.373	1.07259	33.4456	0.000427996	slu-mir-430d-1-2-3p	4.53948	7.69848	12.238	0.000190097	slu-mir-462-3p	10.2515	0.00019178	slu-mir-93-3p	9.93906	7.49366	17.4327	0.000229902	slu-mir-181a-1-3p	16.8957	9.6059	26.5016	0.000544956	slu-mir-489-5p	3.2328	13.0496	16.2824	0.000258459
	slu-mir-459-5p	75.6776	81.0279	156.705	0.00218253	slu-mir-726-5p	75.7267	67.5419	143.269	0.00203212	slu-mir-122-3p	69.0956	54.3918	123.487	0.00222635	slu-mir-196a-1-3p	58.5549	47.5349	106.09	0.00168181	slu-mir-430c-1-3-5p	27.7483	5.36294	33.1112	0.000423717	slu-mir-23a-3-5p	7.56579	4.14534	11.7111	0.000181914	slu-mir-153c-5p	10.2515	0.00019178	slu-mir-365-5p	8.21053	7.49366	15.7042	0.000207106	slu-mir-184ab-3p	15.3598	10.8066	26.1664	0.000538062	slu-mir-19c-5p	6.4656	9.56968	16.0353	0.000254536
	slu-mir-101b-5p	80.5081	70.5727	151.081	0.00210419	slu-mir-17-3p	64.1449	67.5419	131.687	0.00186785	slu-mir-10578-3p	59.1359	54.3918	113.528	0.00204678	slu-let-7c-1-3p	46.2773	59.5618	105.839	0.00167784	slu-mir-16-3p	25.4359	7.50811	32.944	0.000421578	slu-mir-137a-1-2-3p	4.53948	7.10629	11.6458	0.000180898	slu-mir-218a-3p	10.2515	0.00019178	slu-mir-130c-5p	11.6676	4.03505	15.7026	0.000207086	slu-mir-nov5-3p	9.21585	16.8103	26.0262	0.000535179	slu-mir-725-5p	3.2328	12.1796	15.4124	0.000244649
	slu-mir-153b-3p	83.7284	65.3451	149.073	0.00207624	slu-mir-96-1-3p	66.8176	63.1642	129.982	0.00184367	slu-mir-106-3p	64.7382	47.9165	112.655	0.00203105	slu-mir-33-5p	41.5551	56.6983	98.2534	0.00155759	slu-mir-725-5p	20.8112	11.7985	32.6097	0.000417299	slu-mir-203a-5p	6.80921	4.14534	10.9545	0.000170161	slu-mir-430d-1-2-3p	7.6886	0.000143835	slu-mir-nov5-3p	3.45706	12.1052	15.5622	0.000205234	slu-mir-205-3p	18.4317	7.20442	25.6361	0.000527159	slu-mir-124ab-3p	6.4656	8.69971	15.1653	0.000240727
	slu-let-7d-1-5p	72.4573	75.8003	148.258	0.00206487	slu-let-7c-2-3p	67.7085	61.288	128.997	0.00182969	slu-mir-365-5p	48.5537	60.867	109.421	0.00197274	slu-mir-212ab-3p	51.9439	45.8168	97.7607	0.00154977	slu-mir-19b-1-5p	25.4359	6.43552	31.8715	0.000407852	slu-mir-726-3p	8.32237	2.36876	10.6911	0.00016607	slu-mir-9-1-2-3p	7.6886	0.000143835	slu-mir-96-2-3p	8.64266	6.91723	15.5599	0.000205203	slu-mir-194a-3p	18.4317	6.00368	24.4354	0.000502468	slu-mir-27d-5p	11.3148	3.47989	14.7947	0.000234844
	slu-let-7f-1-3p	64.4065	81.0279	145.434	0.00202555	slu-mir-8159-3p	57.0177	71.9196	128.937	0.00182885	slu-mir-430c-1-3-5p	58.5134	46.6215	105.135	0.00189547	slu-mir-23a-1-5p	39.6662	57.271	96.9372	0.00153672	slu-mir-7a-1-3p	23.1236	8.5807	31.7043	0.000405713	slu-mir-122-3p	5.29606	4.73753	10.0336	0.000155856	slu-mir-430bc-2-3p	7.6886	0.000143835	slu-mir-23a-2-5p	5.61773	8.64654	14.2643	0.000188116	slu-mir-365-5p	12.2878	12.0074	24.2952	0.000499584	slu-mir-9-1-2-3p	4.8492	9.56968	14.4189	0.000228878
	slu-mir-460-5p	57.9658	86.2555	144.221	0.00200866	slu-mir-10d-3p	62.3631	65.6658	128.029	0.00181596	slu-mir-2187-3p	59.1359	45.3265	104.462	0.00188335	slu-mir-489-5p	50.9994	42.9533	93.9527	0.00148941	slu-mir-27c-5p	6.93707	24.6695	31.6066	0.000404462	slu-mir-9-4-3p	3.7829	5.32972	9.11261	0.00014155	slu-mir-734-3p	7.6886	0.000143835	slu-mir-19d-5p	9.50692	4.03505	13.542	0.000178591	slu-mir-135b-3p	15.3598	8.40516	23.7649	0.000488681	slu-mir-19d-5p	4.8492	9.56968	14.4189	0.000228878
	slu-mir-7a-1-3p	70.8471	67.9589	138.806	0.00193324	slu-let-7d-1-5p	73.054	51.9072	124.961	0.00177245	slu-mir-26a-2-3p	56.646	46.6215	103.267	0.0018618	slu-mir-29c-1-2-3p	49.1106	40.0897	89.2003	0.00141407	slu-mir-9-1-2-3p	13.8741	17.1614	31.0355	0.000397155	slu-mir-216a-2-3p	6.05263	2.36876	8.4214	0.000130813	slu-mir-137a-1-2-3p	7.6886	0.000143835	slu-mir-375-5p	4.75346	8.64654	13.4	0.000176718	slu-mir-129-1-3-3p	10.7518	12.0074	22.7592	0.000468	slu-mir-205-3p	6.4656	7.82974	14.2953	0.000226917
	slu-let-7c-2-3p	56.3557	73.1865	129.542	0.00180421	slu-mir-15b-3p	65.9267	57.5357	123.462	0.00175119	slu-mir-24b-1-5p	52.2886	50.5066	102.795	0.00185329	slu-mir-1788-3p	45.3328	42.9533	88.2861	0.00139958	slu-mir-132ab-3p	18.4989	10.7259	29.2247	0.000373982	slu-mir-205-3p	3.02632	4.73753	7.76384	0.000120599	slu-mir-138-1-3-5p	7.6886	0.000143835	slu-let-7d-1-3p	11.6676	1.72931	13.3969	0.000176678	slu-mir-29a-1-5p	10.7518	12.0074	22.7592	0.000468	slu-mir-734-3p	6.4656	7.82974	14.2953	0.000226917
	slu-mir-1788-3p	77.2878	49.6622	126.95	0.00176811	slu-mir-nov1-3p	69.4903	41.2756	110.766	0.00157111	slu-mir-92b-5p	52.9111	49.2116	102.123	0.00184116	slu-mir-181a-1-3p	39.6662	44.6714	84.3376	0.00133698	slu-mir-196a-1-2-5p	16.1865	12.871	29.0576	0.000371843	slu-mir-19d-5p	3.02632	4.73753	7.76384	0.000120599	slu-mir-135b-3p	7.6886	0.000143835	slu-mir-10c-3p	8.64266	4.61149	13.2541	0.000174795	slu-mir-124-1-3-5p	12.2878	8.40516	20.693	0.000425512	slu-mir-19a-5p	7.2738	6.95977	14.2336	0.000225937
	slu-mir-19c-5p	70.8471	52.276	123.123	0.00171481	slu-mir-365-5p	60.5813	46.9041	107.485	0.00152458	slu-mir-129-4-3p	56.646	44.0314	100.677	0.00181511	slu-mir-19b-1-5p	35.8885	47.5349	83.4234	0.00132249	slu-mir-24a-1-5p	16.1865	10.7259	26.9124	0.000344392	slu-mir-153a-1-2-5p	4.53948	2.96095	7.50043	0.000116507	slu-mir-129-1-3-3p	7.6886	0.000143835	slu-mir-194a-5p	9.50692	3.45861	12.9655	0.000170989	slu-mir-216a-2-3p	15.3598	4.80295	20.1627	0.000414608	slu-mir-204-1-2-5p	4.8492	8.69971	13.5489	0.000215069
	slu-let-7e-1-3p	49.915	73.1865	123.101	0.00171451	slu-mir-430d-2-5p	48.1087	58.7865	106.895	0.0015162	slu-mir-181a-1-3p	44.8188	55.6868	100.506	0.00181201	slu-mir-29ab-3p	49.1106	32.6445	81.7551	0.00129604	slu-mir-33-3p	11.5618	13.9436	25.5054	0.000326387	slu-mir-212a-5p	4.53948	2.96095	7.50043	0.000116507	slu-mir-196b-3p	7.6886	0.000143835	slu-mir-338a-5p	5.61773	6.91723	12.535	0.00016531	slu-mir-153c-5p	9.21585	10.8066	20.0225	0.000411725	slu-let-7d-1-3p	6.4656	6.0898	12.5554	0.000199298
	slu-mir-216a-1-3p	4.83049	115.007	119.838	0.00166905	slu-mir-24a-3-5p	50.7814	55.0342	105.816	0.00150089	slu-mir-430a-5p	63.4933	36.2612	99.7544	0.00179847	slu-mir-204-2-3p	44.3884	35.508	79.8964	0.00126658	slu-mir-203a-5p	9.24943	16.0888	25.3382	0.000324248	slu-mir-129-1-3-3p	3.7829	3.55314	7.33604	0.000113954	slu-mir-16-3p	7.6886	0.000143835	slu-mir-190a-1-2-3p	9.07479	2.88218	11.957	0.000157688	slu-mir-133a-1-2-5p	12.2878	7.20442	19.4922	0.000400821	slu-mir-nov4-3p	7.2738	5.21983	12.4936	0.000198318
	slu-mir-194a-5p	61.1861	54.8898	116.076	0.00161666	slu-mir-26a-2-3p	47.2178	58.1611	105.379	0.0014947	slu-mir-137b-5p	59.7584	36.2612	96.0195	0.00173113	slu-mir-106-3p	39.6662	40.0897	79.7559	0.00126435	slu-mir-129-1-3-3p	13.8741	10.7259	24.6	0.000314801	slu-mir-216c-3p	4.53948	2.36876	6.90824	0.000107308	slu-mir-138-2-3p	7.6886	0.000143835	slu-mir-1-2-5p	7.77839	4.03505	11.8134	0.000155795	slu-mir-31-3p	12.2878	7.20442	19.4922	0.000400821	slu-mir-23a-3-5p	6.4656	5.21983	11.6854	0.000185489
	slu-mir-26a-2-3p	67.6268	41.8208	109.448	0.00152434	slu-mir-196a-2-3p	48.1087	56.2849	104.394	0.00148072	slu-mir-212ab-3p	46.0637	44.0314	90.0952	0.00162432	slu-mir-7b-3p	39.6662	40.0897	79.7559	0.00126435	slu-mir-29c-2-5p	11.5618	12.871	24.4328	0.000312662	slu-mir-7a-1-3p	4.53948	2.36876	6.90824	0.000107308	slu-mir-29a-3-5p	7.6886	0.000143835	slu-mir-15a-3p	9.07479	2.30574	11.3805	0.000150086	slu-mir-725-5p	6.1439	13.2081	19.352	0.000397938	slu-mir-194a-3p	4.041	6.95977	11.0008	0.000174621
	slu-mir-24a-2-5p	53.1353	54.8898	108.025	0.00150453	slu-mir-1-2-5p	46.3269	51.2818	97.6087	0.00138448	slu-mir-196a-2-3p	49.1762	38.8513	88.0274	0.00158704	slu-mir-129-4-3p	42.4995	36.0807	78.5803	0.00124571	slu-mir-365-5p	20.8112	3.21776	24.029	0.000307494	slu-mir-449-3p	3.7829	2.96095	6.74385	0.000104755	slu-mir-9-3-3p	5.12573	9.58902e-05	slu-mir-183-1-2-3p	6.48199	4.61149	11.0935	0.0001463	slu-mir-430b-1-4-5p	9.21585	9.6059	18.8217	0.000387034	slu-mir-212ab-3p	4.8492	5.21983	10.069	0.000159831
	slu-mir-133b-5p	57.9658	44.4346	102.4	0.00142619	slu-mir-27c-5p	61.4722	33.1456	94.6178	0.00134206	slu-mir-23a-1-5p	34.859	42.7364	77.5954	0.00139896	slu-mir-nov3-3p	26.4442	49.8258	76.2699	0.00120909	slu-mir-724-1-2-3p	20.8112	2.14517	22.9564	0.000293768	slu-mir-nov4-3p	0.756579	5.92191	6.67849	0.00010374	slu-mir-124-1-3-5p	5.12573	9.58902e-05	slu-mir-137a-1-2-3p	8.64266	2.30574	10.9484	0.000144387	slu-mir-196b-3p	7.67988	9.6059	17.2858	0.000355449	slu-mir-184ab-5p	6.4656	3.47989	9.94548	0.00015787
	slu-mir-nov3-5p	38.6439	62.7313	101.375	0.00141191	slu-mir-19c-5p	38.3088	48.7803	87.0891	0.00123527	slu-mir-7b-3p	39.8389	37.5562	77.3951	0.00139535	slu-mir-101a-5p	46.2773	28.6355	74.9128	0.00118757	slu-mir-138-3-3p	20.8112	1.07259	21.8838	0.000280042	slu-mir-19a-5p	6.05263	0.592191	6.64483	0.000103217	slu-mir-430b-2-3p	5.12573	9.58902e-05	slu-mir-16-3p	4.75346	5.76436	10.5178	0.000138708	slu-mir-363-5p	12.2878	4.80295	17.0908	0.000351439	slu-mir-129-1-3-3p	6.4656	3.47989	9.94548	0.00015787
	slu-mir-1388-3p	56.3557	44.4346	100.79	0.00140377	slu-mir-29c-1-5p	48.1087	37.5233	85.632	0.00121461	slu-mir-19c-5p	38.5939	31.081	69.675	0.00125617	slu-mir-19c-5p	37.7774	36.6534	74.4308	0.00117993	slu-mir-430a-5p	13.8741	7.50811	21.3823	0.000273624	slu-mir-725-5p	4.53948	1.77657	6.31605	9.81097e-05	slu-mir-19a-5p	5.12573	9.58902e-05	slu-mir-181a-1-3p	4.32133	5.76436	10.0857	0.000133009	slu-mir-107-5p	10.7518	6.00368	16.7555	0.000344545	slu-mir-153a-1-2-5p	8.082	1.73994	9.82194	0.000155909
	slu-mir-27c-5p	46.6947	52.276	98.9707	0.00137843	slu-mir-29d-5p	44.5451	35.6471	80.1922	0.00113745	slu-mir-96-1-3p	31.1242	36.2612	67.3853	0.00121489	slu-mir-10578-3p	33.9996	40.0897	74.0893	0.00117452	slu-mir-205-3p	13.8741	7.50811	21.3823	0.000273624	slu-mir-124ab-3p	1.51316	4.73753	6.25069	9.70944e-05	slu-mir-219a-2-3p	5.12573	9.58902e-05	slu-mir-129-1-3-3p	6.04986	4.03505	10.0849	0.000132999	slu-mir-135ac-5p	9.21585	7.20442	16.4203	0.000337652	slu-mir-202-3p	8.082	1.73994	9.82194	0.000155909
	slu-mir-23a-2-5p	32.2032	65.3451	97.5483	0.00135861	slu-mir-129-4-3p	35.6361	43.7772	79.4132	0.0011264	slu-mir-29c-1-2-3p	25.5218	41.4413	66.9631	0.00120727	slu-mir-17-3p	33.9996	35.508	69.5077	0.00110189	slu-mir-551-5p	20.8112	0	20.8112	0.000266317	slu-mir-200b-5p	1.51316	4.73753	6.25069	9.70944e-05	slu-mir-10b-3p	5.12573	9.58902e-05	slu-mir-124b-5p	4.75346	5.18792	9.94138	0.000131106	slu-mir-10578-5p	9.21585	7.20442	16.4203	0.000337652	slu-mir-212a-5p	2.4246	6.95977	9.38437	0.000148963
	slu-mir-724-1-2-3p	40.254	52.276	92.5301	0.00128872	slu-mir-219a-1-3p	48.9996	30.0186	79.0182	0.0011208	slu-mir-nov2ab-5p	32.3691	33.6711	66.0402	0.00119063	slu-mir-26a-2-3p	33.0552	35.508	68.5632	0.00108691	slu-mir-459-5p	18.4989	2.14517	20.644	0.000264177	slu-mir-184ab-5p	1.51316	4.73753	6.25069	9.70944e-05	slu-mir-183-1-2-3p	5.12573	9.58902e-05	slu-mir-19c-5p	3.8892	5.76436	9.65355	0.000127311	slu-mir-194b-3p	3.07195	13.2081	16.2801	0.000334769	slu-mir-194b-3p	3.2328	6.0898	9.3226	0.000147982
	slu-mir-24a-3-5p	43.4744	47.0484	90.5228	0.00126077	slu-mir-190b-3p	30.2907	48.1549	78.4456	0.00111267	slu-mir-449-3p	42.3288	23.3108	65.6396	0.00118341	slu-mir-nov2ab-3p	39.6662	26.9174	66.5836	0.00105553	slu-mir-130c-5p	9.24943	10.7259	19.9753	0.00025562	slu-mir-365-5p	3.7829	2.36876	6.15166	9.55562e-05	slu-mir-132ab-3p	5.12573	9.58902e-05	slu-mir-124ab-3p	6.48199	2.88218	9.36417	0.000123494	slu-let-7d-1-3p	9.21585	6.00368	15.2195	0.000312961	slu-mir-128-1-5p	3.2328	6.0898	9.3226	0.000147982
	slu-mir-96-1-3p	41.8642	47.0484	88.9126	0.00123834	slu-mir-1788-3p	38.3088	36.8979	75.2067	0.00106673	slu-let-7c-3-3p	28.6342	36.2612	64.8954	0.00116999	slu-let-7h-1-3p	30.2219	36.0807	66.3026	0.00105108	slu-mir-153a-1-2-5p	18.4989	1.07259	19.5715	0.000250451	slu-let-7d-1-3p	3.7829	2.36876	6.15166	9.55562e-05	slu-mir-187-5p	5.12573	9.58902e-05	slu-mir-184ab-5p	5.1856	4.03505	9.22065	0.000121601	slu-mir-216a-1-3p	9.21585	6.00368	15.2195	0.000312961	slu-mir-107-5p	4.8492	4.34986	9.19905	0.000146021
	slu-mir-730-5p	48.3049	36.5932	84.8981	0.00118243	slu-mir-137a-1-2-5p	32.9634	35.6471	68.6105	0.000973173	slu-mir-137a-1-2-5p	33.6141	31.081	64.6951	0.00116638	slu-mir-196a-2-3p	39.6662	22.9084	62.5746	0.000991979	slu-mir-216a-1-3p	18.4989	1.07259	19.5715	0.000250451	slu-mir-10578-5p	3.02632	2.96095	5.98727	9.30027e-05	slu-mir-365-5p	5.12573	9.58902e-05	slu-mir-722-1-2-5p	6.91413	2.30574	9.21987	0.000121591	slu-mir-219c-3p	7.67988	7.20442	14.8843	0.000306068	slu-mir-724-1-2-3p	1.6164	6.95977	8.57617	0.000136134
	slu-mir-29c-1-5p	54.7455	26.138	80.8835	0.00112651	slu-mir-153c-5p	25.8362	38.7741	64.6102	0.000916433	slu-mir-nov3-3p	26.1443	36.2612	62.4055	0.0011251	slu-mir-10b-3p	29.2775	24.0538	53.3313	0.000845447	slu-mir-202-5p	2.31236	17.1614	19.4738	0.000249201	slu-mir-489-5p	3.02632	2.96095	5.98727	9.30027e-05	slu-mir-27c-5p	5.12573	9.58902e-05	slu-mir-124-1-3-5p	2.5928	6.34079	8.93359	0.000117816	slu-mir-190a-1-2-3p	7.67988	7.20442	14.8843	0.000306068	slu-mir-459-5p	3.2328	5.21983	8.45263	0.000134173
	slu-mir-1-2-5p	38.6439	33.9794	72.6233	0.00101147	slu-mir-nov3-3p	30.2907	32.5202	62.8108	0.000890911	slu-mir-489-5p	32.9916	28.4909	61.4825	0.00110846	slu-mir-7a-1-3p	28.333	22.9084	51.2414	0.000812317	slu-mir-734-3p	16.1865	3.21776	19.4043	0.000248312	slu-mir-23a-2-5p	0.756579	4.73753	5.49411	8.53421e-05	slu-mir-23a-2-5p	5.12573	9.58902e-05	slu-mir-449-3p	1.2964	6.91723	8.21363	0.000108321	slu-mir-204-2-3p	9.21585	4.80295	14.0188	0.00028827	slu-mir-216a-1-3p	3.2328	5.21983	8.45263	0.000134173
	slu-mir-338ab-3p	25.7626	39.207	64.9696	0.000904872	slu-mir-338ab-3p	24.9453	30.0186	54.9639	0.000779609	slu-let-7c-1-3p	21.1644	36.2612	57.4256	0.00103532	slu-mir-29c-1-5p	26.4442	22.3357	48.7798	0.000773294	slu-mir-137a-1-2-3p	13.8741	5.36294	19.2371	0.000246173	slu-mir-202-3p	3.02632	2.36876	5.39508	8.38039e-05	slu-mir-27d-5p	5.12573	9.58902e-05	slu-mir-724-1-2-3p	3.02493	4.61149	7.63642	0.000100709	slu-mir-724-1-2-3p	9.21585	4.80295	14.0188	0.00028827	slu-mir-430d-1-2-3p	4.8492	3.47989	8.32908	0.000132212
	slu-mir-122-3p	19.3219	44.4346	63.7566	0.000887977	slu-mir-122-3p	23.1634	27.5171	50.6805	0.000718854	slu-mir-430bc-3-3p	24.8993	29.786	54.6853	0.000985917	slu-mir-96-1-3p	28.333	18.8994	47.2325	0.000748764	slu-mir-430d-1-2-3p	11.5618	7.50811	19.0699	0.000244033	slu-mir-8159-3p	4.53948	0.592191	5.13167	7.97122e-05	slu-mir-129-4-3p	5.12573	9.58902e-05	slu-mir-29a-3-5p	4.75346	2.30574	7.05921	9.30964e-05	slu-mir-137b-3p	6.1439	7.20442	13.3483	0.000274483	slu-mir-551-3p	4.8492	3.47989	8.32908	0.000132212
	slu-mir-726-5p	20.9321	41.8208	62.7529	0.000873998	slu-mir-1388-3p	29.3998	21.2632	50.663	0.000718605	slu-mir-99a-5p	24.8993	29.786	54.6853	0.000985917	slu-mir-29c-2-5p	23.6109	23.4811	47.092	0.000746537	slu-mir-27d-5p	11.5618	6.43552	17.9973	0.000230308	slu-mir-430d-1-5p	3.7829	1.18438	4.96728	7.71587e-05	slu-let-7d-1-3p	5.12573	9.58902e-05	slu-mir-212b-5p	3.45706	2.88218	6.33924	8.36016e-05	slu-mir-203b-5p	6.1439	7.20442	13.3483	0.000274483	slu-mir-29a-2-5p	4.8492	3.47989	8.32908	0.000132212
	slu-mir-23b-5p	28.9829	31.3656	60.3485	0.000840511	slu-mir-29c-1-2-3p	26.7271	22.514	49.241	0.000698436	slu-mir-29ab-3p	28.6342	25.9008	54.5351	0.000983209	slu-mir-27c-5p	27.3886	18.8994	46.288	0.000733792	slu-mir-nov4-3p	11.5618	6.43552	17.9973	0.000230308	slu-mir-194a-3p	3.7829	1.18438	4.96728	7.71587e-05	slu-mir-551-5p	5.12573	9.58902e-05	slu-mir-212a-5p	2.5928	3.45861	6.05141	7.98057e-05	slu-mir-24a-1-5p	6.1439	7.20442	13.3483	0.000274483	slu-mir-365-5p	1.6164	6.0898	7.7062	0.000122325
	slu-mir-27d-5p	32.2032	26.138	58.3413	0.000812554	slu-mir-2187-5p	22.2725	26.2663	48.5389	0.000688476	slu-mir-29d-5p	32.3691	22.0157	54.3848	0.000980501	slu-mir-103-5p	28.333	17.754	46.087	0.000730606	slu-mir-190b-5p	9.24943	8.5807	17.8301	0.000228168	slu-mir-204-2-3p	3.7829	1.18438	4.96728	7.71587e-05	slu-mir-218b-3p	5.12573	9.58902e-05	slu-mir-132b-5p	4.75346	1.15287	5.90633	7.78924e-05	slu-mir-128-1-5p	3.07195	9.6059	12.6778	0.000260696	slu-mir-212b-5p	4.041	3.47989	7.52088	0.000119383
	slu-mir-430a-3p	37.0337	20.9104	57.9441	0.000807023	slu-mir-24b-1-5p	28.5089	20.0124	48.5213	0.000688227	slu-mir-100a-1-3p	24.2768	29.786	54.0628	0.000974695	slu-mir-nov3-5p	16.9998	28.6355	45.6353	0.000723445	slu-mir-551-3p	6.93707	9.65329	16.5904	0.000212303	slu-mir-7a-2-3p	3.7829	1.18438	4.96728	7.71587e-05	slu-mir-nov4-3p	5.12573	9.58902e-05	slu-mir-194b-3p	1.72853	4.03505	5.76358	7.60098e-05	slu-mir-9-4-3p	7.67988	4.80295	12.4828	0.000256686	slu-mir-734-5p	4.041	3.47989	7.52088	0.000119383
	slu-mir-29c-1-2-3p	22.5423	33.9794	56.5217	0.000787212	slu-mir-214a-5p	24.9453	22.514	47.4592	0.000673163	slu-mir-29c-1-5p	29.8792	23.3108	53.1899	0.000958958	slu-mir-202-5p	22.6664	20.0449	42.7113	0.000677091	slu-mir-219b-3p	2.31236	13.9436	16.256	0.000208024	slu-mir-10c-3p	3.02632	1.77657	4.80289	7.46052e-05	slu-mir-135c-3p	5.12573	9.58902e-05	slu-mir-216a-2-3p	2.16066	3.45861	5.61928	7.41067e-05	slu-mir-29a-3-5p	6.1439	6.00368	12.1476	0.000249792	slu-mir-137a-1-2-3p	2.4246	4.34986	6.77446	0.000107534
	slu-mir-430bc-1-3p	35.4236	20.9104	56.334	0.000784598	slu-mir-29c-2-5p	24.0544	21.8886	45.9429	0.000651656	slu-mir-27c-5p	24.8993	27.1959	52.0952	0.000939221	slu-mir-15c-5p	19.8331	21.763	41.5961	0.000659412	slu-mir-203b-5p	13.8741	2.14517	16.0193	0.000204996	slu-mir-31-3p	2.26974	2.36876	4.6385	7.20517e-05	slu-mir-138-3-3p	5.12573	9.58902e-05	slu-mir-219b-3p	1.72853	3.45861	5.18715	6.84078e-05	slu-mir-122-3p	3.07195	8.40516	11.4771	0.000236005	slu-mir-203b-5p	3.2328	3.47989	6.71268	0.000106554
	slu-mir-10578-5p	19.3219	36.5932	55.9152	0.000778765	slu-mir-33-5p	18.7089	26.8917	45.6006	0.0006468	slu-mir-430d-1-5p	34.2366	16.8355	51.0721	0.000920776	slu-mir-nov1-5p	27.3886	12.0269	39.4155	0.000624844	slu-mir-489-5p	11.5618	4.29035	15.8521	0.000202856	slu-mir-132ab-3p	1.51316	2.96095	4.47411	6.94982e-05	slu-mir-15a-3p	5.12573	9.58902e-05	slu-mir-29a-2-5p	3.45706	1.72931	5.18637	6.83976e-05	slu-mir-7a-2-3p	3.07195	8.40516	11.4771	0.000236005	slu-mir-190b-3p	3.2328	3.47989	6.71268	0.000106554
	slu-mir-24b-1-5p	28.9829	26.138	55.1209	0.000767703	slu-mir-10578-5p	19.5998	24.3901	43.99	0.000623955	slu-mir-7a-1-3p	29.8792	20.7207	50.5999	0.000912262	slu-mir-27d-5p	21.722	17.1813	38.9033	0.000616724	slu-mir-128-1-5p	13.8741	1.07259	14.9467	0.00019127	slu-mir-196b-3p	0.756579	3.55314	4.30972	6.69447e-05	slu-mir-29a-2-5p	5.12573	9.58902e-05	slu-mir-19a-5p	1.2964	3.45861	4.75501	6.27089e-05	slu-mir-23a-2-5p	7.67988	3.60221	11.2821	0.000231995	slu-mir-29a-3-5p	3.2328	3.47989	6.71268	0.000106554
	slu-mir-726-3p	27.3727	26.138	53.5108	0.000745277	slu-mir-23a-1-5p	21.3816	21.2632	42.6448	0.000604875	slu-mir-10d-3p	27.3893	22.0157	49.405	0.000890719	slu-mir-137a-1-2-5p	18.8887	17.1813	36.07	0.000571808	slu-mir-10578-3p	9.24943	4.29035	13.5398	0.000173266	slu-mir-137b-3p	3.02632	1.18438	4.2107	6.54065e-05	slu-mir-9-4-3p	2.56287	4.79451e-05	slu-mir-122-3p	1.2964	3.45861	4.75501	6.27089e-05	slu-mir-190b-3p	7.67988	3.60221	11.2821	0.000231995	slu-mir-363-5p	4.041	2.60991	6.65091	0.000105573
	slu-mir-196a-2-3p	25.7626	26.138	51.9006	0.000722851	slu-mir-27d-5p	24.9453	15.6347	40.58	0.000575587	slu-mir-27d-5p	23.0319	25.9008	48.9327	0.000882205	slu-mir-10578-5p	20.7776	13.745	34.5226	0.000547278	slu-mir-7b-3p	4.62472	8.5807	13.2054	0.000168987	slu-mir-7b-3p	3.02632	1.18438	4.2107	6.54065e-05	slu-mir-184ab-3p	2.56287	4.79451e-05	slu-mir-206-5p	1.72853	2.88218	4.61071	6.08058e-05	slu-mir-460-3p	7.67988	3.60221	11.2821	0.000231995	slu-mir-459-3p	1.6164	4.34986	5.96626	9.47055e-05
	slu-mir-190b-3p	17.7118	31.3656	49.0774	0.000683531	slu-mir-2187-3p	21.3816	18.1363	39.5179	0.000560523	slu-mir-190b-3p	22.4094	24.6058	47.0152	0.000847634	slu-mir-153b-5p	16.9998	17.1813	34.1811	0.000541864	slu-mir-221-2-5p	11.5618	1.07259	12.6344	0.000161679	slu-mir-107-5p	2.26974	1.77657	4.04631	6.2853e-05	slu-mir-196a-1-2-5p	2.56287	4.79451e-05	slu-mir-219abc-5p	3.45706	1.15287	4.60993	6.07956e-05	slu-mir-730-3p	7.67988	3.60221	11.2821	0.000231995	slu-mir-430a-5p	2.4246	3.47989	5.90448	9.3725e-05
	slu-mir-23a-1-5p	22.5423	26.138	48.6803	0.000678	slu-mir-nov3-5p	21.3816	17.5109	38.8925	0.000551652	slu-mir-219a-2-3p	25.5218	19.4256	44.9474	0.000810354	slu-mir-730-3p	16.0554	17.1813	33.2367	0.000526892	slu-mir-219a-2-3p	9.24943	3.21776	12.4672	0.00015954	slu-mir-430b-1-4-5p	1.51316	2.36876	3.88192	6.02994e-05	slu-mir-430a-5p	2.56287	4.79451e-05	slu-mir-216c-3p	2.16066	2.30574	4.46641	5.89027e-05	slu-mir-23a-3-5p	6.1439	4.80295	10.9468	0.000225101	slu-mir-182-3p	2.4246	3.47989	5.90448	9.3725e-05
	slu-mir-196b-3p	14.4915	33.9794	48.4709	0.000675084	slu-mir-103-5p	16.0362	22.514	38.5502	0.000546797	slu-mir-153b-5p	26.1443	18.1306	44.2749	0.000798229	slu-mir-137b-5p	22.6664	10.3088	32.9752	0.000522747	slu-mir-459-3p	9.24943	3.21776	12.4672	0.00015954	slu-mir-430a-5p	1.51316	2.36876	3.88192	6.02994e-05	slu-mir-363-3p	2.56287	4.79451e-05	slu-mir-363-3p	2.5928	1.72931	4.3221	5.69997e-05	slu-mir-221-2-5p	6.1439	4.80295	10.9468	0.000225101	slu-mir-7b-3p	3.2328	2.60991	5.84271	9.27444e-05
	slu-mir-214a-5p	27.3727	20.9104	48.2832	0.000672469	slu-let-7g-1-3p	18.7089	19.387	38.096	0.000540354	slu-mir-103-5p	26.1443	16.8355	42.9798	0.000774881	slu-mir-153c-5p	11.3332	20.6176	31.9508	0.000506507	slu-mir-23a-2-5p	6.93707	5.36294	12.3	0.0001574	slu-mir-724-1-2-3p	1.51316	2.36876	3.88192	6.02994e-05	slu-mir-205-3p	2.56287	4.79451e-05	slu-mir-7a-1-3p	2.5928	1.72931	4.3221	5.69997e-05	slu-mir-489-5p	6.1439	4.80295	10.9468	0.000225101	slu-mir-24a-1-5p	3.2328	2.60991	5.84271	9.27444e-05
	slu-mir-29ab-3p	11.2711	36.5932	47.8644	0.000666636	slu-mir-101a-5p	18.7089	17.5109	36.2198	0.000513743	slu-mir-731-3p	17.4295	23.3108	40.7403	0.000734504	slu-mir-132a-5p	15.1109	16.6086	31.7195	0.000502842	slu-mir-19d-5p	6.93707	5.36294	12.3	0.0001574	slu-mir-29a-3-5p	1.51316	2.36876	3.88192	6.02994e-05	slu-mir-27e-5p	2.56287	4.79451e-05	slu-mir-430b-1-4-5p	1.72853	2.30574	4.03427	5.32038e-05	slu-mir-10b-3p	3.07195	7.20442	10.2764	0.000211314	slu-mir-216c-5p	4.041	1.73994	5.78094	9.17639e-05
	slu-mir-93-3p	25.7626	18.2966	44.0592	0.000613639	slu-mir-212ab-3p	11.5817	21.2632	32.8449	0.000465873	slu-mir-10578-5p	17.4295	22.0157	39.4452	0.000711156	slu-mir-92b-5p	16.9998	14.3178	31.3176	0.000496469	slu-mir-196a-1-3p	9.24943	2.14517	11.3946	0.000145814	slu-mir-734-5p	0.756579	2.96095	3.71753	5.77459e-05	slu-mir-10c-3p	2.56287	4.79451e-05	slu-mir-135b-3p	1.72853	2.30574	4.03427	5.32038e-05	slu-mir-430d-1-2-3p	6.1439	3.60221	9.74611	0.00020041	slu-mir-216b-5p	4.041	1.73994	5.78094	9.17639e-05
	slu-mir-8159-3p	19.3219	23.5242	42.8462	0.000596745	slu-mir-153b-5p	15.1453	17.5109	32.6562	0.000463196	slu-mir-1788-3p	18.052	20.7207	38.7727	0.00069903	slu-mir-10d-3p	14.1665	15.4632	29.6297	0.000469712	slu-mir-430d-1-5p	6.93707	4.29035	11.2274	0.000143675	slu-mir-456-5p	1.51316	1.77657	3.28973	5.11007e-05	slu-mir-153a-1-2-5p	2.56287	4.79451e-05	slu-mir-194a-3p	0.432133	3.45861	3.89075	5.1311e-05	slu-mir-10578-3p	6.1439	3.60221	9.74611	0.00020041	slu-mir-219abc-5p	0.8082	4.34986	5.15806	8.18765e-05
	slu-let-7d-1-3p	16.1016	26.138	42.2396	0.000588297	slu-mir-449-3p	13.3635	18.1363	31.4998	0.000446794	slu-mir-101a-5p	23.6544	14.2455	37.8998	0.000683293	slu-mir-1788-5p	14.1665	15.4632	29.6297	0.000469712	slu-mir-430bc-3-3p	4.62472	6.43552	11.0602	0.000141535	slu-mir-219a-1-3p	0.756579	2.36876	3.12534	4.85472e-05	slu-mir-206-5p	2.56287	4.79451e-05	slu-mir-nov4-3p	2.16066	1.72931	3.88997	5.13007e-05	slu-mir-2187-5p	6.1439	3.60221	9.74611	0.00020041	slu-mir-184ab-3p	1.6164	3.47989	5.09628	8.0896e-05
	slu-mir-129-4-3p	19.3219	20.9104	40.2324	0.000560341	slu-mir-128-1-5p	21.3816	10.0062	31.3879	0.000445206	slu-mir-15c-5p	20.5419	16.8355	37.3775	0.000673876	slu-mir-19a-5p	15.1109	13.745	28.856	0.000457446	slu-mir-19a-5p	9.24943	1.07259	10.322	0.000132089	slu-mir-153b-5p	0.756579	2.36876	3.12534	4.85472e-05	slu-mir-196a-1-3p	2.56287	4.79451e-05	slu-mir-204-2-3p	2.5928	1.15287	3.74567	4.93977e-05	slu-mir-nov4-3p	4.60793	4.80295	9.41087	0.000193517	slu-mir-190b-5p	1.6164	3.47989	5.09628	8.0896e-05
	slu-mir-153b-5p	24.1524	15.6828	39.8352	0.00055481	slu-mir-29ab-3p	6.23631	22.514	28.7503	0.000407795	slu-mir-nov3-5p	16.1846	18.1306	34.3151	0.000618666	slu-mir-23a-2-5p	13.2221	15.4632	28.6853	0.00045474	slu-mir-363-5p	9.24943	1.07259	10.322	0.000132089	slu-mir-219c-3p	0	2.96095	2.96095	4.59937e-05	slu-mir-184ab-5p	2.56287	4.79451e-05	slu-mir-107-5p	1.72853	1.72931	3.45784	4.56018e-05	slu-mir-216c-5p	3.07195	6.00368	9.07564	0.000186623	slu-mir-216c-3p	2.4246	2.60991	5.03451	7.99154e-05
	slu-mir-153c-5p	9.66097	28.7518	38.4128	0.000534998	slu-mir-430bc-1-3p	14.2544	12.5078	26.7622	0.000379596	slu-mir-93-3p	17.4295	14.2455	31.675	0.000571066	slu-mir-430b-1-4-5p	11.3332	15.4632	26.7964	0.000424796	slu-mir-184ab-5p	6.93707	3.21776	10.1548	0.000129949	slu-mir-430bc-3-3p	1.51316	1.18438	2.69754	4.1902e-05	slu-mir-10d-3p	2.56287	4.79451e-05	slu-mir-218b-3p	2.5928	0.576436	3.16923	4.17957e-05	slu-mir-449-5p	3.07195	6.00368	9.07564	0.000186623	slu-mir-219c-3p	3.2328	1.73994	4.97274	7.89349e-05
	slu-mir-363-5p	17.7118	18.2966	36.0084	0.000501511	slu-mir-23b-5p	11.5817	13.7585	25.3403	0.000359427	slu-mir-430b-2-3p	16.1846	12.9504	29.135	0.000525273	slu-mir-1-1-5p	11.3332	14.3178	25.651	0.000406638	slu-mir-138-1-3p	6.93707	3.21776	10.1548	0.000129949	slu-mir-430c-1-3-5p	1.51316	1.18438	2.69754	4.1902e-05	slu-mir-96-1-3p	2.56287	4.79451e-05	slu-mir-1-1-5p	1.2964	1.72931	3.02571	3.99028e-05	slu-mir-1788-3p	7.67988	1.20074	8.88061	0.000182613	slu-mir-430d-1-5p	3.2328	1.73994	4.97274	7.89349e-05
	slu-mir-29c-2-5p	27.3727	7.84141	35.2142	0.000490449	slu-mir-221-2-5p	13.3635	11.8824	25.2459	0.000358088	slu-mir-29c-2-5p	11.8272	15.5405	27.3677	0.00049341	slu-mir-130c-5p	12.2776	13.1723	25.45	0.000403452	slu-mir-722-1-2-5p	6.93707	2.14517	9.08225	0.000116224	slu-mir-551-5p	1.51316	1.18438	2.69754	4.1902e-05	slu-mir-724-1-2-3p	2.56287	4.79451e-05	slu-mir-10578-5p	1.72853	1.15287	2.8814	3.79998e-05	slu-mir-219b-3p	6.1439	2.40147	8.54538	0.00017572	slu-mir-196b-3p	3.2328	1.73994	4.97274	7.89349e-05
	slu-mir-nov5-5p	12.8813	20.9104	33.7917	0.000470638	slu-mir-730-3p	15.1453	10.0062	25.1515	0.00035675	slu-mir-130c-5p	14.3171	12.9504	27.2675	0.000491605	slu-mir-138-1-3p	15.1109	10.3088	25.4197	0.000402972	slu-mir-190a-1-2-3p	6.93707	2.14517	9.08225	0.000116224	slu-mir-460-3p	1.51316	1.18438	2.69754	4.1902e-05	slu-mir-196a-2-3p	2.56287	4.79451e-05	slu-mir-7b-3p	0.864266	1.72931	2.59357	3.42039e-05	slu-mir-190b-5p	6.1439	2.40147	8.54538	0.00017572	slu-mir-132b-5p	4.8492	0	4.8492	7.69738e-05
	slu-mir-101a-5p	16.1016	15.6828	31.7844	0.000442681	slu-mir-462-3p	13.3635	11.257	24.6205	0.000349218	slu-let-7h-1-3p	15.5621	11.6554	27.2175	0.000490702	slu-mir-190b-3p	15.1109	10.3088	25.4197	0.000402972	slu-mir-430b-2-3p	4.62472	4.29035	8.91507	0.000114084	slu-mir-128-1-5p	0.756579	1.77657	2.53315	3.93485e-05	slu-mir-128-1-5p	2.56287	4.79451e-05	slu-mir-430d-1-2-3p	2.5928	0	2.5928	3.41937e-05	slu-mir-132a-5p	6.1439	2.40147	8.54538	0.00017572	slu-mir-204-2-3p	0.8082	3.47989	4.28808	6.8067e-05
	slu-mir-462-3p	16.1016	15.6828	31.7844	0.000442681	slu-mir-93-3p	8.01812	16.2601	24.2782	0.000344363	slu-mir-138-1-3p	13.6946	12.9504	26.645	0.000480382	slu-mir-93-3p	9.44434	13.1723	22.6167	0.000358536	slu-mir-212ab-3p	4.62472	4.29035	8.91507	0.000114084	slu-mir-182-3p	2.26974	0	2.26974	3.52567e-05	slu-mir-132a-5p	2.56287	4.79451e-05	slu-mir-137b-3p	2.5928	0	2.5928	3.41937e-05	slu-mir-216b-3p	6.1439	2.40147	8.54538	0.00017572	slu-mir-23a-2-5p	0.8082	3.47989	4.28808	6.8067e-05
	slu-mir-1788-5p	9.66097	20.9104	30.5714	0.000425786	slu-mir-15c-5p	7.12722	16.8855	24.0127	0.000340597	slu-mir-23b-5p	13.6946	12.9504	26.645	0.000480382	slu-mir-23a-3-5p	7.55547	14.8905	22.4459	0.00035583	slu-mir-133b-5p	6.93707	1.07259	8.00966	0.000102498	slu-mir-219b-3p	1.51316	0.592191	2.10535	3.27032e-05	slu-mir-24a-1-5p	2.56287	4.79451e-05	slu-mir-190b-3p	0	2.30574	2.30574	3.0408e-05	slu-mir-138-3-3p	6.1439	2.40147	8.54538	0.00017572	slu-mir-456-5p	0.8082	3.47989	4.28808	6.8067e-05
	slu-mir-2187-3p	12.8813	15.6828	28.5641	0.00039783	slu-mir-130c-5p	12.4726	10.6316	23.1042	0.000327711	slu-mir-153c-5p	16.1846	10.3603	26.5449	0.000478576	slu-mir-449-3p	11.3332	10.3088	21.642	0.000343085	slu-mir-216b-3p	6.93707	1.07259	8.00966	0.000102498	slu-mir-449-5p	1.51316	0.592191	2.10535	3.27032e-05	slu-mir-34-3p	2.56287	4.79451e-05	slu-mir-430bc-3-3p	0.432133	1.72931	2.16144	2.8505e-05	slu-mir-129-4-3p	4.60793	3.60221	8.21014	0.000168826	slu-mir-726-3p	1.6164	2.60991	4.22631	6.70865e-05
	slu-mir-nov5-3p	6.44065	20.9104	27.3511	0.000380935	slu-mir-489-5p	13.3635	8.75543	22.119	0.000313736	slu-mir-nov2ab-3p	17.4295	9.06529	26.4948	0.000477673	slu-mir-430d-1-2-3p	13.2221	8.01794	21.24	0.000336712	slu-mir-nov2ab-5p	2.31236	5.36294	7.67529	9.8219e-05	slu-mir-212ab-3p	1.51316	0.592191	2.10535	3.27032e-05	slu-mir-456-5p	2.56287	4.79451e-05	slu-mir-10578-3p	0.432133	1.72931	2.16144	2.8505e-05	slu-mir-219abc-5p	3.07195	4.80295	7.8749	0.000161932	slu-mir-196a-2-3p	2.4246	1.73994	4.16454	6.61059e-05
	slu-mir-33-5p	19.3219	7.84141	27.1633	0.00037832	slu-let-7c-3-3p	11.5817	8.75543	20.3372	0.000288463	slu-mir-202-5p	16.807	9.06529	25.8723	0.000466451	slu-mir-460-3p	10.3888	10.3088	20.6976	0.000328113	slu-mir-212a-5p	2.31236	5.36294	7.67529	9.8219e-05	slu-mir-138-2-3p	1.51316	0.592191	2.10535	3.27032e-05	slu-mir-429-5p	2.56287	4.79451e-05	slu-mir-212ab-3p	0.432133	1.72931	2.16144	2.8505e-05	slu-mir-216b-5p	3.07195	4.80295	7.8749	0.000161932	slu-mir-726-5p	2.4246	1.73994	4.16454	6.61059e-05
	slu-mir-2187-5p	11.2711	15.6828	26.9539	0.000375404	slu-mir-138-2-3p	11.5817	8.75543	20.3372	0.000288463	slu-mir-730-3p	13.6946	11.6554	25.35	0.000457034	slu-mir-nov6-3p	5.66661	14.8905	20.5571	0.000325886	slu-mir-204-2-3p	2.31236	5.36294	7.67529	9.8219e-05	slu-mir-219a-2-3p	0.756579	1.18438	1.94096	3.01497e-05	slu-mir-107-5p	2.56287	4.79451e-05	slu-mir-726-5p	0.864266	1.15287	2.01714	2.66019e-05	slu-mir-184ab-5p	3.07195	4.80295	7.8749	0.000161932	slu-mir-221-2-5p	4.041	0	4.041	6.41449e-05
	slu-mir-212ab-3p	9.66097	15.6828	25.3438	0.000352978	slu-mir-nov1-5p	11.5817	7.50466	19.0864	0.000270722	slu-mir-430bc-2-3p	17.4295	7.77025	25.1998	0.000454325	slu-mir-29d-3p	11.3332	8.01794	19.3512	0.000306769	slu-mir-449-5p	6.93707	0	6.93707	8.87722e-05	slu-mir-203b-5p	0.756579	1.18438	1.94096	3.01497e-05	slu-mir-202-3p	2.56287	4.79451e-05	slu-mir-430d-1-5p	1.2964	0.576436	1.87283	2.46988e-05	slu-mir-219a-1-3p	3.07195	4.80295	7.8749	0.000161932	slu-mir-10578-5p	0	3.47989	3.47989	5.5238e-05
	slu-mir-221-2-5p	6.44065	18.2966	24.7373	0.000344531	slu-mir-430a-3p	10.6908	8.13005	18.8209	0.000266956	slu-mir-nov1-5p	17.4295	7.77025	25.1998	0.000454325	slu-mir-23b-5p	8.49991	10.3088	18.8087	0.000298169	slu-mir-1-2-5p	6.93707	0	6.93707	8.87722e-05	slu-mir-459-5p	0.756579	1.18438	1.94096	3.01497e-05	slu-mir-219b-3p	0	0	slu-mir-219c-3p	0	1.72931	1.72931	2.2806e-05	slu-mir-27d-5p	3.07195	4.80295	7.8749	0.000161932	slu-mir-430bc-3-3p	1.6164	1.73994	3.35634	5.3277e-05
	slu-mir-103-5p	8.05081	15.6828	23.7336	0.000330553	slu-mir-363-5p	9.79992	8.75543	18.5554	0.00026319	slu-mir-462-3p	7.4698	14.2455	21.7153	0.000391503	slu-mir-462-3p	9.44434	9.16336	18.6077	0.000294983	slu-mir-1788-5p	6.93707	0	6.93707	8.87722e-05	slu-mir-137a-1-2-5p	0.756579	1.18438	1.94096	3.01497e-05	slu-mir-430bc-3-3p	0	0	slu-mir-219a-1-3p	0	1.72931	1.72931	2.2806e-05	slu-mir-216c-3p	6.1439	1.20074	7.34464	0.000151029	slu-mir-219a-2-3p	1.6164	1.73994	3.35634	5.3277e-05
	slu-mir-23a-3-5p	12.8813	10.4552	23.3365	0.000325022	slu-mir-19d-5p	5.34541	12.5078	17.8532	0.00025323	slu-mir-1-1-5p	8.71476	12.9504	21.6652	0.0003906	slu-mir-551-5p	7.55547	10.3088	17.8643	0.000283197	slu-mir-200b-5p	4.62472	2.14517	6.76989	8.66328e-05	slu-mir-221-2-5p	0.756579	1.18438	1.94096	3.01497e-05	slu-mir-430c-1-3-5p	0	0	slu-mir-153b-5p	0	1.72931	1.72931	2.2806e-05	slu-mir-219a-2-3p	3.07195	3.60221	6.67416	0.000137242	slu-mir-449-5p	1.6164	1.73994	3.35634	5.3277e-05
	slu-mir-nov6-3p	9.66097	13.069	22.73	0.000316574	slu-let-7c-1-3p	11.5817	6.25388	17.8356	0.000252981	slu-mir-551-5p	11.8272	9.06529	20.8925	0.000376669	slu-mir-219a-2-3p	9.44434	6.87252	16.3169	0.000258667	slu-mir-183-1-2-3p	4.62472	2.14517	6.76989	8.66328e-05	slu-mir-216a-1-3p	0.756579	1.18438	1.94096	3.01497e-05	slu-mir-nov2ab-5p	0	0	slu-mir-429-5p	1.72853	0	1.72853	2.27958e-05	slu-mir-430bc-3-3p	6.1439	0	6.1439	0.000126338	slu-mir-96-1-3p	1.6164	1.73994	3.35634	5.3277e-05
	slu-mir-1-1-5p	6.44065	15.6828	22.1235	0.000308127	slu-mir-1-1-5p	11.5817	6.25388	17.8356	0.000252981	slu-mir-19d-5p	7.4698	12.9504	20.4202	0.000368155	slu-mir-190a-1-2-3p	5.66661	10.3088	15.9754	0.000253254	slu-mir-212b-5p	4.62472	2.14517	6.76989	8.66328e-05	slu-mir-138-1-3p	0	1.77657	1.77657	2.75962e-05	slu-mir-124ab-3p	0	0	slu-mir-153a-1-2-5p	0.432133	1.15287	1.585	2.0903e-05	slu-mir-430d-1-5p	6.1439	0	6.1439	0.000126338	slu-mir-1-1-5p	1.6164	1.73994	3.35634	5.3277e-05
	slu-mir-375-5p	6.44065	15.6828	22.1235	0.000308127	slu-mir-218b-3p	7.12722	10.6316	17.7588	0.000251891	slu-mir-221-2-5p	12.4497	6.47521	18.9249	0.000341195	slu-mir-221-2-5p	6.61104	9.16336	15.7744	0.000250067	slu-mir-196b-3p	4.62472	2.14517	6.76989	8.66328e-05	slu-mir-29a-2-5p	0	1.77657	1.77657	2.75962e-05	slu-mir-219abc-5p	0	0	slu-mir-459-3p	0.432133	1.15287	1.585	2.0903e-05	slu-mir-nov2ab-5p	4.60793	1.20074	5.80866	0.000119444	slu-mir-34-3p	1.6164	1.73994	3.35634	5.3277e-05
	slu-mir-489-5p	6.44065	15.6828	22.1235	0.000308127	slu-mir-724-1-2-3p	8.01812	9.38082	17.3989	0.000246787	slu-mir-196b-3p	8.09228	10.3603	18.4526	0.000332681	slu-mir-724-1-2-3p	3.77774	10.8815	14.6592	0.000232389	slu-mir-23a-3-5p	4.62472	2.14517	6.76989	8.66328e-05	slu-mir-1-2-5p	1.51316	0	1.51316	2.35045e-05	slu-mir-nov2ab-3p	0	0	slu-mir-133b-5p	0.432133	1.15287	1.585	2.0903e-05	slu-mir-96-1-3p	4.60793	1.20074	5.80866	0.000119444	slu-mir-219a-1-3p	2.4246	0.869971	3.29457	5.22964e-05
	slu-mir-nov1-5p	6.44065	15.6828	22.1235	0.000308127	slu-mir-99a-5p	8.01812	9.38082	17.3989	0.000246787	slu-mir-132a-5p	8.09228	10.3603	18.4526	0.000332681	slu-mir-430d-1-5p	5.66661	8.01794	13.6845	0.000216938	slu-mir-29d-3p	4.62472	2.14517	6.76989	8.66328e-05	slu-mir-190b-5p	0.756579	0.592191	1.34877	2.0951e-05	slu-mir-196b-5p	0	0	slu-mir-459-5p	0.864266	0.576436	1.4407	1.89999e-05	slu-mir-1788-5p	4.60793	1.20074	5.80866	0.000119444	slu-mir-1788-5p	2.4246	0.869971	3.29457	5.22964e-05
	slu-mir-16-3p	11.2711	10.4552	21.7263	0.000302596	slu-mir-16-3p	5.34541	11.8824	17.2278	0.000244359	slu-mir-15a-3p	8.71476	7.77025	16.485	0.000297207	slu-mir-nov5-5p	7.55547	5.7271	13.2826	0.000210565	slu-mir-375-5p	4.62472	2.14517	6.76989	8.66328e-05	slu-mir-183-1-2-3p	0.756579	0.592191	1.34877	2.0951e-05	slu-mir-430d-1-5p	0	0	slu-mir-129-4-3p	0.864266	0.576436	1.4407	1.89999e-05	slu-mir-456-5p	4.60793	1.20074	5.80866	0.000119444	slu-mir-460-3p	3.2328	0	3.2328	5.13159e-05
	slu-mir-nov6-5p	3.22032	18.2966	21.5169	0.00029968	slu-mir-135c-3p	10.6908	6.25388	16.9447	0.000240344	slu-mir-128-1-5p	11.2047	5.18017	16.3849	0.000295402	slu-mir-16-3p	8.49991	4.58168	13.0816	0.000207379	slu-mir-107-5p	4.62472	2.14517	6.76989	8.66328e-05	slu-mir-196a-2-3p	0.756579	0.592191	1.34877	2.0951e-05	slu-mir-459-3p	0	0	slu-mir-153c-5p	0.864266	0.576436	1.4407	1.89999e-05	slu-mir-96-2-3p	3.07195	2.40147	5.47342	0.000112551	slu-mir-10c-3p	0	2.60991	2.60991	4.14285e-05
	slu-mir-137a-1-2-5p	16.1016	5.2276	21.3292	0.000297065	slu-mir-100a-1-3p	7.12722	9.38082	16.508	0.00023415	slu-mir-nov6-3p	2.48993	12.9504	15.4404	0.000278373	slu-mir-138-2-3p	4.72217	7.44523	12.1674	0.000192887	slu-mir-31-3p	2.31236	4.29035	6.60271	8.44934e-05	slu-mir-137b-5p	0	1.18438	1.18438	1.83975e-05	slu-mir-204-2-3p	0	0	slu-mir-363-5p	1.2964	0	1.2964	1.70968e-05	slu-mir-430bc-1-3p	3.07195	2.40147	5.47342	0.000112551	slu-mir-135c-3p	0	2.60991	2.60991	4.14285e-05
	slu-let-7g-1-3p	6.44065	13.069	19.5097	0.000271723	slu-mir-31-3p	6.23631	9.38082	15.6171	0.000221514	slu-mir-16-3p	6.22483	9.06529	15.2901	0.000275665	slu-mir-196b-3p	3.77774	8.01794	11.7957	0.000186994	slu-mir-219abc-5p	4.62472	1.07259	5.6973	7.29071e-05	slu-mir-1-1-5p	0	1.18438	1.18438	1.83975e-05	slu-mir-137b-3p	0	0	slu-mir-216a-1-3p	1.2964	0	1.2964	1.70968e-05	slu-mir-196a-2-3p	3.07195	2.40147	5.47342	0.000112551	slu-mir-219b-3p	0.8082	1.73994	2.54814	4.0448e-05
	slu-mir-138-2-3p	6.44065	13.069	19.5097	0.000271723	slu-mir-138-1-3p	6.23631	8.75543	14.9917	0.000212643	slu-mir-23a-2-5p	9.95973	5.18017	15.1399	0.000272956	slu-mir-430c-1-3-5p	5.66661	5.7271	11.3937	0.000180621	slu-mir-137b-5p	4.62472	1.07259	5.6973	7.29071e-05	slu-mir-132a-5p	0	1.18438	1.18438	1.83975e-05	slu-mir-96-2-3p	0	0	slu-mir-196b-3p	0	1.15287	1.15287	1.5204e-05	slu-mir-153b-5p	3.07195	2.40147	5.47342	0.000112551	slu-mir-137b-3p	0.8082	1.73994	2.54814	4.0448e-05
	slu-mir-218b-3p	6.44065	13.069	19.5097	0.000271723	slu-mir-132a-5p	7.12722	7.50466	14.6319	0.000207539	slu-mir-216a-1-3p	7.4698	5.18017	12.65	0.000228065	slu-mir-19d-5p	1.88887	9.16336	11.0522	0.000175208	slu-mir-1788-3p	4.62472	1.07259	5.6973	7.29071e-05	slu-mir-34-3p	0	1.18438	1.18438	1.83975e-05	slu-mir-10578-3p	0	0	slu-mir-221-2-5p	0	1.15287	1.15287	1.5204e-05	slu-mir-8159-3p	3.07195	2.40147	5.47342	0.000112551	slu-mir-10578-3p	0.8082	1.73994	2.54814	4.0448e-05
	slu-mir-551-5p	8.05081	10.4552	18.506	0.000257745	slu-mir-196b-3p	7.12722	6.87927	14.0065	0.000198668	slu-mir-135c-3p	9.33725	2.59008	11.9273	0.000215037	slu-mir-722-1-2-5p	2.8333	8.01794	10.8512	0.000172022	slu-let-7d-1-3p	4.62472	1.07259	5.6973	7.29071e-05	slu-mir-184ab-3p	0.756579	0	0.756579	1.17522e-05	slu-mir-203b-5p	0	0	slu-mir-138-3-3p	0	1.15287	1.15287	1.5204e-05	slu-mir-29a-2-5p	3.07195	2.40147	5.47342	0.000112551	slu-mir-430a-3p	0.8082	1.73994	2.54814	4.0448e-05
	slu-mir-130c-5p	12.8813	5.2276	18.1089	0.000252214	slu-mir-190a-1-2-3p	4.45451	9.38082	13.8353	0.000196241	slu-mir-724-1-2-3p	8.71476	2.59008	11.3048	0.000203814	slu-mir-nov6-5p	3.77774	6.87252	10.6503	0.000168836	slu-mir-29a-3-5p	4.62472	1.07259	5.6973	7.29071e-05	slu-mir-219abc-5p	0.756579	0	0.756579	1.17522e-05	slu-mir-92b-5p	0	0	slu-mir-138-1-3p	0.432133	0.576436	1.00857	1.33009e-05	slu-mir-138-2-3p	0	4.80295	4.80295	9.87636e-05	slu-mir-551-5p	0.8082	1.73994	2.54814	4.0448e-05
	slu-let-7c-3-3p	6.44065	10.4552	16.8959	0.000235319	slu-mir-551-5p	6.23631	6.87927	13.1156	0.000186032	slu-mir-363-5p	6.84731	3.88513	10.7324	0.000193494	slu-mir-430a-5p	4.72217	5.15439	9.87656	0.000156571	slu-mir-430bc-2-3p	4.62472	0	4.62472	5.91815e-05	slu-mir-212b-5p	0.756579	0	0.756579	1.17522e-05	slu-mir-449-5p	0	0	slu-mir-726-3p	0.432133	0.576436	1.00857	1.33009e-05	slu-mir-182-3p	4.60793	0	4.60793	9.47533e-05	slu-mir-218a-3p	0.8082	1.73994	2.54814	4.0448e-05
	slu-mir-31-3p	6.44065	10.4552	16.8959	0.000235319	slu-mir-23a-3-5p	3.56361	8.75543	12.319	0.000174734	slu-mir-nov5-5p	4.97986	5.18017	10.16	0.000183175	slu-mir-nov2ab-5p	2.8333	6.87252	9.70582	0.000153864	slu-mir-137b-3p	4.62472	0	4.62472	5.91815e-05	slu-mir-92b-5p	0.756579	0	0.756579	1.17522e-05	slu-mir-219a-1-3p	0	0	slu-mir-137a-1-2-5p	0.432133	0.576436	1.00857	1.33009e-05	slu-mir-138-1-3p	4.60793	0	4.60793	9.47533e-05	slu-mir-10b-3p	1.6164	0.869971	2.48637	3.94675e-05
	slu-mir-19d-5p	3.22032	13.069	16.2893	0.000226871	slu-mir-1788-5p	5.34541	6.87927	12.2247	0.000173395	slu-mir-460-3p	6.22483	3.88513	10.11	0.000182272	slu-mir-135c-3p	1.88887	7.44523	9.3341	0.000147971	slu-mir-430d-2-5p	4.62472	0	4.62472	5.91815e-05	slu-mir-430d-2-5p	0.756579	0	0.756579	1.17522e-05	slu-mir-137b-5p	0	0	slu-mir-138-2-3p	0.432133	0.576436	1.00857	1.33009e-05	slu-mir-200b-5p	3.07195	1.20074	4.27269	8.78598e-05	slu-mir-430d-2-5p	1.6164	0.869971	2.48637	3.94675e-05
	slu-mir-24a-1-5p	4.83049	10.4552	15.2857	0.000212893	slu-mir-23a-2-5p	6.23631	5.62849	11.8648	0.000168291	slu-mir-190a-1-2-3p	6.22483	3.88513	10.11	0.000182272	slu-mir-375-5p	4.72217	4.00897	8.73114	0.000138413	slu-mir-430a-3p	4.62472	0	4.62472	5.91815e-05	slu-mir-24a-1-5p	0.756579	0	0.756579	1.17522e-05	slu-mir-430d-2-5p	0	0	slu-mir-218a-3p	0.432133	0.576436	1.00857	1.33009e-05	slu-mir-430d-2-5p	3.07195	1.20074	4.27269	8.78598e-05	slu-mir-133b-5p	1.6164	0.869971	2.48637	3.94675e-05
	slu-mir-135c-3p	3.22032	10.4552	13.6755	0.000190467	slu-mir-204-1-3p	6.23631	5.62849	11.8648	0.000168291	slu-mir-23a-3-5p	7.4698	2.59008	10.0599	0.000181369	slu-mir-430bc-3-3p	3.77774	4.58168	8.35942	0.00013252	slu-mir-190b-3p	4.62472	0	4.62472	5.91815e-05	slu-mir-429-5p	0.756579	0	0.756579	1.17522e-05	slu-mir-7b-3p	0	0	slu-mir-10b-3p	0.864266	0	0.864266	1.13979e-05	slu-mir-196a-1-3p	1.53598	2.40147	3.93745	8.09662e-05	slu-mir-7a-2-3p	1.6164	0.869971	2.48637	3.94675e-05
	slu-mir-7a-2-3p	4.83049	7.84141	12.6719	0.000176489	slu-mir-202-5p	2.67271	8.75543	11.4281	0.000162097	slu-mir-nov5-3p	4.35738	5.18017	9.53755	0.000171952	slu-mir-216a-1-3p	4.72217	3.43626	8.15843	0.000129333	slu-mir-1-1-5p	4.62472	0	4.62472	5.91815e-05	slu-mir-10578-3p	0	0.592191	0.592191	9.19874e-06	slu-mir-338a-5p	0	0	slu-mir-196a-1-3p	0.864266	0	0.864266	1.13979e-05	slu-mir-10d-3p	1.53598	2.40147	3.93745	8.09662e-05	slu-mir-430c-1-3-5p	2.4246	0	2.4246	3.84869e-05
	slu-mir-138-3-3p	1.61016	10.4552	12.0654	0.000168042	slu-mir-15a-3p	4.45451	5.00311	9.45761	0.000134147	slu-mir-219a-1-3p	5.60235	3.88513	9.48747	0.000171049	slu-mir-216b-3p	5.66661	1.71813	7.38474	0.000117068	slu-mir-456-5p	4.62472	0	4.62472	5.91815e-05	slu-mir-196a-1-3p	0	0.592191	0.592191	9.19874e-06	slu-mir-1788-3p	0	0	slu-mir-430c-1-3-5p	0	0.576436	0.576436	7.602e-06	slu-mir-133b-5p	1.53598	2.40147	3.93745	8.09662e-05	slu-mir-196a-1-3p	2.4246	0	2.4246	3.84869e-05
	slu-mir-15a-3p	1.61016	10.4552	12.0654	0.000168042	slu-mir-731-3p	2.67271	6.25388	8.92659	0.000126615	slu-mir-456-5p	4.35738	3.88513	8.24251	0.000148604	slu-mir-15a-3p	1.88887	4.58168	6.47055	0.000102576	slu-mir-429-5p	4.62472	0	4.62472	5.91815e-05	slu-mir-363-5p	0	0.592191	0.592191	9.19874e-06	slu-mir-138-1-3p	0	0	slu-mir-nov2ab-3p	0	0.576436	0.576436	7.602e-06	slu-mir-9-3-3p	0	3.60221	3.60221	7.40727e-05	slu-mir-153b-5p	0	1.73994	1.73994	2.7619e-05
	slu-let-7c-1-3p	6.44065	5.2276	11.6683	0.000162511	slu-mir-216a-1-3p	1.7818	6.25388	8.03569	0.000113978	slu-mir-204-1-3p	4.35738	3.88513	8.24251	0.000148604	slu-mir-107-5p	0.944434	5.15439	6.09882	9.66831e-05	slu-mir-204-1-3p	4.62472	0	4.62472	5.91815e-05	slu-mir-218a-3p	0	0.592191	0.592191	9.19874e-06	slu-mir-19c-5p	0	0	slu-mir-96-1-3p	0	0.576436	0.576436	7.602e-06	slu-mir-722-1-2-5p	0	3.60221	3.60221	7.40727e-05	slu-mir-129-4-3p	0	1.73994	1.73994	2.7619e-05
	slu-mir-100a-1-3p	6.44065	5.2276	11.6683	0.000162511	slu-mir-nov5-5p	5.34541	2.50155	7.84696	0.000111302	slu-mir-218b-3p	2.48993	5.18017	7.6701	0.000138284	slu-mir-nov5-3p	3.77774	2.29084	6.06858	9.62036e-05	slu-mir-138-2-3p	2.31236	2.14517	4.45753	5.7042e-05	slu-mir-430b-2-3p	0	0	0	0	slu-mir-734-5p	0	0	slu-mir-551-5p	0	0.576436	0.576436	7.602e-06	slu-mir-206-5p	3.07195	0	3.07195	6.31689e-05	slu-mir-430b-2-3p	0.8082	0.869971	1.67817	2.66385e-05
	slu-mir-99a-5p	6.44065	5.2276	11.6683	0.000162511	slu-mir-nov6-5p	5.34541	2.50155	7.84696	0.000111302	slu-mir-7a-2-3p	2.48993	5.18017	7.6701	0.000138284	slu-mir-nov4-3p	3.77774	2.29084	6.06858	9.62036e-05	slu-mir-182-3p	2.31236	1.07259	3.38495	4.33164e-05	slu-mir-430bc-2-3p	0	0	0	0	slu-mir-133b-5p	0	0	slu-mir-24a-1-5p	0	0.576436	0.576436	7.602e-06	slu-mir-459-3p	1.53598	1.20074	2.73671	5.62753e-05	slu-mir-200b-5p	0.8082	0.869971	1.67817	2.66385e-05
	slu-mir-216b-3p	3.22032	7.84141	11.0617	0.000154063	slu-mir-107-5p	5.34541	1.25078	6.59619	9.35605e-05	slu-mir-nov4-3p	1.86745	3.88513	5.75257	0.000103713	slu-mir-219a-1-3p	1.88887	4.00897	5.89784	9.34969e-05	slu-mir-10c-3p	2.31236	1.07259	3.38495	4.33164e-05	slu-mir-nov2ab-5p	0	0	0	0	slu-mir-1-2-5p	0	0	slu-mir-196a-2-3p	0.432133	0	0.432133	5.69895e-06	slu-mir-726-5p	1.53598	1.20074	2.73671	5.62753e-05	slu-mir-216a-2-3p	0.8082	0.869971	1.67817	2.66385e-05
	slu-mir-29a-3-5p	3.22032	7.84141	11.0617	0.000154063	slu-mir-nov6-3p	3.56361	2.50155	6.06516	8.60284e-05	slu-mir-107-5p	4.35738	1.29504	5.65242	0.000101907	slu-mir-128-1-5p	2.8333	2.86355	5.69685	9.03107e-05	slu-mir-132a-5p	2.31236	1.07259	3.38495	4.33164e-05	slu-mir-nov2ab-3p	0	0	0	0	slu-mir-430a-3p	0	0	slu-mir-8159-3p	0.432133	0	0.432133	5.69895e-06	slu-mir-137a-1-2-5p	1.53598	1.20074	2.73671	5.62753e-05	slu-mir-138-1-3p	0.8082	0.869971	1.67817	2.66385e-05
	slu-mir-731-3p	3.22032	7.84141	11.0617	0.000154063	slu-mir-218a-3p	3.56361	2.50155	6.06516	8.60284e-05	slu-mir-722-1-2-5p	5.60235	0	5.60235	0.000101004	slu-mir-204-1-3p	0.944434	4.00897	4.9534	7.8525e-05	slu-mir-218a-3p	2.31236	1.07259	3.38495	4.33164e-05	slu-mir-10b-3p	0	0	0	0	slu-mir-430bc-1-3p	0	0	slu-mir-216b-3p	0.432133	0	0.432133	5.69895e-06	slu-mir-430c-1-3-5p	0	2.40147	2.40147	4.93818e-05	slu-mir-183-1-2-3p	1.6164	0	1.6164	2.56579e-05
	slu-mir-202-5p	4.83049	5.2276	10.0581	0.000140085	slu-mir-375-5p	3.56361	1.87616	5.43977	7.71579e-05	slu-mir-29d-3p	2.48993	2.59008	5.08002	9.15873e-05	slu-mir-430bc-2-3p	3.77774	1.14542	4.92316	7.80455e-05	slu-mir-29a-2-5p	2.31236	1.07259	3.38495	4.33164e-05	slu-mir-206-5p	0	0	0	0	slu-mir-726-3p	0	0	slu-mir-456-5p	0.432133	0	0.432133	5.69895e-06	slu-mir-124ab-3p	0	2.40147	2.40147	4.93818e-05	slu-mir-96-2-3p	1.6164	0	1.6164	2.56579e-05
	slu-mir-29a-1-5p	1.61016	7.84141	9.45157	0.000131638	slu-let-7h-1-3p	2.67271	1.87616	4.54887	6.45213e-05	slu-mir-138-2-3p	3.7349	1.29504	5.02994	9.06845e-05	slu-mir-456-5p	2.8333	1.71813	4.55143	7.21527e-05	slu-mir-124ab-3p	0	3.21776	3.21776	4.1177e-05	slu-mir-132b-5p	0	0	0	0	slu-mir-153b-5p	0	0	slu-mir-204-1-3p	0.432133	0	0.432133	5.69895e-06	slu-mir-137b-5p	0	2.40147	2.40147	4.93818e-05	slu-mir-92b-5p	1.6164	0	1.6164	2.56579e-05
	slu-mir-29a-2-5p	1.61016	7.84141	9.45157	0.000131638	slu-mir-29d-3p	1.7818	2.50155	4.28336	6.07552e-05	slu-mir-nov6-5p	4.97986	0	4.97986	8.97817e-05	slu-mir-202-3p	0	3.43626	3.43626	5.44741e-05	slu-mir-nov2ab-3p	0	3.21776	3.21776	4.1177e-05	slu-mir-459-3p	0	0	0	0	slu-mir-726-5p	0	0	slu-mir-430b-2-3p	0	0	0	0	slu-mir-430a-3p	0	2.40147	2.40147	4.93818e-05	slu-mir-122-3p	1.6164	0	1.6164	2.56579e-05
	slu-mir-128-1-5p	8.05081	0	8.05081	0.000112129	slu-mir-nov4-3p	1.7818	2.50155	4.28336	6.07552e-05	slu-mir-216b-3p	0.622483	3.88513	4.50761	8.12674e-05	slu-mir-218b-3p	0.944434	2.29084	3.23527	5.1288e-05	slu-mir-196a-2-3p	0	3.21776	3.21776	4.1177e-05	slu-mir-96-2-3p	0	0	0	0	slu-mir-190b-3p	0	0	slu-mir-430a-5p	0	0	0	0	slu-mir-726-3p	0	2.40147	2.40147	4.93818e-05	slu-mir-132a-5p	1.6164	0	1.6164	2.56579e-05
	slu-mir-29d-3p	6.44065	0	6.44065	8.97028e-05	slu-mir-135a-3p	1.7818	2.50155	4.28336	6.07552e-05	slu-mir-34-3p	0.622483	3.88513	4.50761	8.12674e-05	slu-mir-29a-1-5p	0.944434	2.29084	3.23527	5.1288e-05	slu-mir-202-3p	0	3.21776	3.21776	4.1177e-05	slu-mir-1788-3p	0	0	0	0	slu-mir-363-5p	0	0	slu-mir-430bc-2-3p	0	0	0	0	slu-mir-202-3p	0	2.40147	2.40147	4.93818e-05	slu-mir-138-3-3p	1.6164	0	1.6164	2.56579e-05
	slu-mir-218a-3p	3.22032	2.6138	5.83413	8.12554e-05	slu-mir-29a-1-5p	2.67271	1.25078	3.92348	5.56508e-05	slu-mir-375-5p	3.11242	1.29504	4.40746	7.94618e-05	slu-let-7d-1-3p	0.944434	1.71813	2.66256	4.22089e-05	slu-mir-153b-5p	2.31236	0	2.31236	2.95907e-05	slu-mir-133b-5p	0	0	0	0	slu-mir-137a-1-2-5p	0	0	slu-mir-nov2ab-5p	0	0	0	0	slu-mir-204-1-3p	0	2.40147	2.40147	4.93818e-05	slu-mir-1-2-5p	0	0.869971	0.869971	1.38095e-05
	slu-mir-34-3p	3.22032	2.6138	5.83413	8.12554e-05	slu-mir-138-3-3p	1.7818	1.87616	3.65797	5.18847e-05	slu-mir-1788-5p	4.35738	0	4.35738	7.85589e-05	slu-mir-429-5p	1.88887	0.57271	2.46158	3.90228e-05	slu-mir-92b-5p	0	1.07259	1.07259	1.37257e-05	slu-mir-96-1-3p	0	0	0	0	slu-mir-23a-3-5p	0	0	slu-mir-219a-2-3p	0	0	0	0	slu-mir-218a-3p	1.53598	0	1.53598	3.15844e-05	slu-mir-8159-3p	0	0.869971	0.869971	1.38095e-05
	slu-mir-456-5p	3.22032	2.6138	5.83413	8.12554e-05	slu-mir-7a-2-3p	1.7818	1.25078	3.03258	4.30142e-05	slu-mir-218a-3p	0.622483	2.59008	3.21257	5.79192e-05	slu-mir-430b-2-3p	0.944434	1.14542	2.08985	3.31299e-05	slu-mir-34-3p	0	1.07259	1.07259	1.37257e-05	slu-mir-430a-3p	0	0	0	0	slu-mir-nov5-5p	0	0	slu-mir-92b-5p	0	0	0	0	slu-mir-34-3p	1.53598	0	1.53598	3.15844e-05	slu-mir-137a-1-2-5p	0.8082	0	0.8082	1.2829e-05
	slu-mir-460-3p	3.22032	2.6138	5.83413	8.12554e-05	slu-mir-34-3p	1.7818	1.25078	3.03258	4.30142e-05	slu-mir-138-3-3p	1.86745	1.29504	3.16249	5.70163e-05	slu-mir-218a-3p	0.944434	1.14542	2.08985	3.31299e-05	slu-mir-10b-3p	0	0	0	0	slu-mir-430bc-1-3p	0	0	0	0	slu-mir-2187-5p	0	0	slu-mir-10d-3p	0	0	0	0	slu-mir-430b-2-3p	0	1.20074	1.20074	2.46909e-05	slu-mir-218b-3p	0.8082	0	0.8082	1.2829e-05
	slu-mir-135a-3p	0	5.2276	5.2276	7.2808e-05	slu-mir-456-5p	0.890902	1.87616	2.76707	3.92481e-05	slu-mir-29a-1-5p	0	2.59008	2.59008	4.66965e-05	slu-mir-34-3p	0.944434	1.14542	2.08985	3.31299e-05	slu-mir-206-5p	0	0	0	0	slu-mir-129-4-3p	0	0	0	0	slu-mir-1788-5p	0	0	slu-mir-137b-5p	0	0	0	0	slu-mir-183-1-2-3p	0	1.20074	1.20074	2.46909e-05	slu-mir-722-1-2-5p	0.8082	0	0.8082	1.2829e-05
	slu-mir-202-3p	0	5.2276	5.2276	7.2808e-05	slu-mir-nov5-3p	0.890902	1.25078	2.14168	3.03776e-05	slu-mir-202-3p	2.48993	0	2.48993	4.48908e-05	slu-mir-363-5p	1.88887	0	1.88887	2.99437e-05	slu-mir-132b-5p	0	0	0	0	slu-mir-190b-3p	0	0	0	0	slu-mir-212ab-3p	0	0	slu-mir-430d-2-5p	0	0	0	0	slu-mir-218b-3p	0	1.20074	1.20074	2.46909e-05	slu-mir-135a-3p	0.8082	0	0.8082	1.2829e-05
	slu-mir-132a-5p	4.83049	0	4.83049	6.72771e-05	slu-mir-460-3p	0	1.87616	1.87616	2.66116e-05	slu-mir-29a-3-5p	0.622483	1.29504	1.91752	3.45709e-05	slu-mir-138-3-3p	0.944434	0.57271	1.51714	2.40509e-05	slu-mir-96-2-3p	0	0	0	0	slu-mir-1788-5p	0	0	0	0	slu-mir-1-1-5p	0	0	slu-mir-430a-3p	0	0	0	0	slu-mir-375-5p	0	1.20074	1.20074	2.46909e-05	slu-mir-430bc-2-3p	0	0	0	0
	slu-mir-722-1-2-5p	4.83049	0	4.83049	6.72771e-05	slu-let-7d-1-3p	1.7818	0	1.7818	2.52731e-05	slu-mir-430d-2-5p	1.86745	0	1.86745	3.36681e-05	slu-mir-29a-2-5p	0	1.14542	1.14542	1.8158e-05	slu-mir-96-1-3p	0	0	0	0	slu-mir-218b-3p	0	0	0	0	slu-mir-221-2-5p	0	0	slu-mir-430bc-1-3p	0	0	0	0	slu-mir-135a-3p	0	1.20074	1.20074	2.46909e-05	slu-mir-206-5p	0	0	0	0
	slu-mir-nov4-3p	4.83049	0	4.83049	6.72771e-05	slu-mir-29a-3-5p	1.7818	0	1.7818	2.52731e-05	slu-let-7d-1-3p	1.86745	0	1.86745	3.36681e-05	slu-mir-135a-3p	0	1.14542	1.14542	1.8158e-05	slu-mir-430bc-1-3p	0	0	0	0	slu-mir-375-5p	0	0	0	0	slu-mir-31-3p	0	0	slu-mir-128-1-5p	0	0	0	0	slu-mir-430bc-2-3p	0	0	0	0	slu-mir-137b-5p	0	0	0	0
	slu-mir-190a-1-2-3p	1.61016	2.6138	4.22396	5.88297e-05	slu-mir-29a-2-5p	1.7818	0	1.7818	2.52731e-05	slu-mir-429-5p	1.24497	0	1.24497	2.24454e-05	slu-mir-430bc-1-3p	0	0.57271	0.57271	9.07902e-06	slu-mir-129-4-3p	0	0	0	0	slu-mir-722-1-2-5p	0	0	0	0	slu-mir-375-5p	0	0	slu-mir-132a-5p	0	0	0	0	slu-mir-nov2ab-3p	0	0	0	0	slu-mir-1788-3p	0	0	0	0
	slu-mir-730-3p	3.22032	0	3.22032	4.48514e-05	slu-mir-429-5p	1.7818	0	1.7818	2.52731e-05	slu-mir-29a-2-5p	0.622483	0	0.622483	1.12227e-05	slu-mir-7a-2-3p	0	0.57271	0.57271	9.07902e-06	slu-mir-137a-1-2-5p	0	0	0	0	slu-mir-135c-3p	0	0	0	0	slu-mir-nov5-3p	0	0	slu-mir-7a-2-3p	0	0	0	0	slu-mir-92b-5p	0	0	0	0	slu-mir-430bc-1-3p	0	0	0	0
	slu-mir-107-5p	0	2.6138	2.6138	3.6404e-05	slu-mir-24a-1-5p	0.890902	0.625388	1.51629	2.15071e-05	slu-mir-135a-3p	0.622483	0	0.622483	1.12227e-05	slu-mir-430d-2-5p	0	0	0	0	slu-mir-218b-3p	0	0	0	0	slu-mir-216b-3p	0	0	0	0	slu-mir-202-5p	0	0	slu-mir-135c-3p	0	0	0	0	slu-mir-1-2-5p	0	0	0	0	slu-mir-138-2-3p	0	0	0	0
	slu-mir-204-1-3p	0	2.6138	2.6138	3.6404e-05	slu-mir-202-3p	0	1.25078	1.25078	1.7741e-05	slu-mir-430a-3p	0	0	0	0	slu-mir-430a-3p	0	0	0	0	slu-mir-135c-3p	0	0	0	0	slu-mir-138-3-3p	0	0	0	0	slu-mir-19d-5p	0	0	slu-mir-34-3p	0	0	0	0	slu-mir-1-1-5p	0	0	0	0	slu-mir-375-5p	0	0	0	0
	slu-mir-429-5p	1.61016	0	1.61016	2.24257e-05	slu-mir-722-1-2-5p	0	0.625388	0.625388	8.87052e-06	slu-mir-430bc-1-3p	0	0	0	0	slu-mir-24a-1-5p	0	0	0	0	slu-mir-460-3p	0	0	0	0	slu-mir-135a-3p	0	0	0	0	slu-mir-135a-3p	0	0	slu-mir-135a-3p	0	0	0	0	slu-mir-135c-3p	0	0	0	0	slu-mir-429-5p	0	0	0	0
	slu-let-7h-1-3p	0	0	0	0	slu-mir-216b-3p	0	0.625388	0.625388	8.87052e-06	slu-mir-24a-1-5p	0	0	0	0	slu-mir-29a-3-5p	0	0	0	0	slu-mir-135a-3p	0	0	0	0	slu-mir-204-1-3p	0	0	0	0	slu-mir-204-1-3p	0	0	slu-mir-202-3p	0	0	0	0	slu-mir-429-5p	0	0	0	0	slu-mir-204-1-3p	0	0	0	0
