# Supplementary material for: The Discovery and Characterization of Conserved and Novel miRNAs in the Different Developmental Stages and Organs of Pikeperch (Sander lucioperca)
Source: Int J Mol Sci. 2023 Dec 22;25(1):189. doi: 10.3390/ijms25010189 (PMC10778745; doi:10.3390/ijms25010189)
Supplement: Supplementary file 1 [file ijms-25-00189-s001.zip › Table S7_Differently expressed miRNAs between sample sets.xlsx]

## Sheet: Tabelle1
Table S7: Differently expressed miRNAs between sample sets
Padj of 0.05 or less, Log2Fold>1, Basemean >30, Dominant mature (assumed guide) miRNA
	Samle Comparison						diff. Expressed mature miRNAs		Families
	Eyed eggs & larvae 2 dph versus larvae 15 dph &26 dph							98	25 vs 35
	Spleen Fingerlings 3g versus Spleen Fingerlings 35g							19	10 vs 6
	Head kidney versus Gills & Spleen & Liver							3
	Spleen versus Head kidney & Gills & Liver							3
	Gills versus Head kidney & Liver & Spleen							17
	total							140
Eyed eggs & larvae 2 dph versus larvae 15 dph &26 dph													Spleen Fingerlings 3g versus Spleen Fingerlings 35g												Head kidney versus Gills & Spleen & Liver						Spleen versus Head kidney & Gills & Liver							Gills versus Head kidney & Liver & Spleen
No.	Mature miRNA	enriched in eyed eggs & 2 dph					No.	Mature miRNA	enriched in 15 dph & 26 dph				No.	Mature miRNA	enriched in spleen fingerlings 3g				No.	Mature miRNA	enriched in spleen fingerlings 35g				No.	Mature miRNA	enriched in Head Kidney				No.	Mature miRNA	enriched in Spleen					No.	Mature miRNA	enriched in Gills
		baseMean	FoldChange	padj					baseMean	FoldChange	padj				baseMean	FoldChange	padj				baseMean	FoldChange	padj				baseMean	FoldChange	padj				baseMean	FoldChange	padj					baseMean	FoldChange	padj
1	slu-mir-430b-2-3p	1042.79	268.784	7.65979e-26			1	slu-let-7d-1-5p	715.315	20.036	9.67395e-17		1	slu-mir-nov6-3p	1564.02	50.3972	0.00159882		1	slu-mir-1388-3p	11639.3	6.67617	0.00024482		1	slu-mir-10b-5p	2178.21	165.582	1.77353e-09		1	slu-mir-202-5p	121.319	24.588	0.0203343			1	slu-mir-205-5p	22630.2	585.851	3.66559e-14
2	slu-mir-430d-1-2-3p	5489.39	235.769	1.43245e-26			2	slu-let-7f-1-5p	1024.7	17.9939	1.01665e-14		2	slu-mir-183-1-2-5p	2149.15	46.2148	2.02022e-05		2	slu-mir-730-5p	18349.6	5.3206	0.0005111		2	slu-mir-551-3p	355.491	55.0394	0.00344213		2	slu-mir-187-3p	3549.1	20.6975	0.0352093			2	slu-mir-203b-3p	13322.9	579.265	1.08416e-18
3	slu-mir-430bc-3-3p	1744.16	222.984	9.14429e-27			3	slu-let-7h-1-5p	8717.34	17.3803	4.82718e-14		3	slu-mir-8159-5p	43127.4	20.8481	0.00315211		3	slu-mir-7132-5p	6164.55	5.14982	0.0005111		3	slu-mir-10c-5p	8413.88	6.89941	0.0388714		3	slu-mir-2187-3p	197.248	18.555	0.000681592			3	slu-mir-725-3p	15970	447.413	1.44278e-14
4	slu-mir-430bc-2-3p	692.037	181.611	4.02448e-24			4	slu-mir-726-3p	410.643	15.094	4.51866e-23		4	slu-mir-216c-5p	701.692	19.5939	0.0191314		4	slu-mir-731-5p	2344.66	3.2265	0.0413594															4	slu-mir-203a-3p	43340.3	398.987	2.4152e-40
5	slu-mir-430c-1-3-5p	1076.69	73.1401	4.096e-18			5	slu-mir-194a-5p	608.063	12.4931	1.59342e-23		5	slu-mir-216b-5p	715.191	19.4951	0.0191314		5	slu-mir-125-1-3-5p	2416.21	3.22306	0.019197															5	slu-mir-206-3p	1516.37	144.421	2.29227e-27
6	slu-mir-430b-1-4-5p	2703.46	64.954	9.94571e-15			6	slu-mir-31-5p	1337.19	12.0517	1.39882e-16		6	slu-mir-216a-1-2-5p	11410.5	15.5011	0.0249919		6	slu-mir-99b-5p	2402.63	3.13264	0.0249919															6	slu-mir-205-3p	219.879	115.314	1.44474e-15
7	slu-mir-430a-5p	830.506	59.5772	2.55283e-15			7	slu-mir-726-5p	325.554	11.4133	1.37116e-14		7	slu-mir-375-3p	247.643	15.346	0.000838904																					7	slu-mir-184ab-3p	125.449	73.5108	3.44114e-11
8	slu-mir-nov2ab-5p	553.453	57.8488	1.68092e-15			8	slu-mir-146-5p	13180.5	9.39553	1.20826e-08		8	slu-mir-122-5p	3286.85	14.2546	3.36181e-05																					8	slu-mir-190b-5p	61.3236	42.6709	2.75659e-06
9	slu-mir-nov2ab-3p	268.14	21.8744	1.84943e-15			9	slu-mir-194b-5p	19461.5	9.32645	1.66954e-13		9	slu-mir-200b-3p	3429.81	5.11358	0.0324808																					9	slu-mir-375-3p	6035.79	32.9517	0.0285467
10	slu-mir-219a-2-3p	164.705	20.5484	5.56865e-18			10	slu-let-7b-1-2-5p	3127.1	8.58835	3.51918e-10		10	slu-mir-182-5p	222.565	4.79443	0.0328766																					10	slu-mir-182-5p	466.383	25.4439	2.50983e-17
11	slu-mir-219b-3p	3597.03	12.9867	1.00266e-16			11	slu-mir-459-5p	575.797	8.19226	1.09976e-19		11	slu-mir-153c-3p	3007.33	4.17271	0.00862973																					11	slu-mir-96-1-2-5p	124.907	21.6122	2.53637e-17
12	slu-mir-219c-3p	1605.54	9.43004	2.46071e-14			12	slu-mir-338ab-3p	133.308	8.03355	2.99212e-12		12	slu-mir-153b-3p	359.909	3.74436	0.0191314																					12	slu-mir-133ab-3p	678.834	13.7497	8.40762e-05
13	slu-mir-363-3p	554.041	8.2636	1.34372e-09			13	slu-mir-722-1-2-3p	1872.72	7.33785	8.82218e-13		13	slu-mir-2188-5p	46148.1	3.39185	0.0186691																					13	slu-mir-724-1-2-5p	369.379	10.8876	0.0135937
14	slu-mir-219abc-5p	501.959	5.78094	9.94571e-15			14	slu-mir-192-5p	45424.5	6.83933	4.56517e-14																											14	slu-mir-1-3p	4960	7.79022	0.0135937
15	slu-mir-19a-3p	3465.5	5.36432	3.67089e-07			15	slu-mir-8159-5p	13478.3	6.38282	1.37841e-14																											15	slu-mir-218a-5p	395.934	4.92551	4.8322e-06
16	slu-mir-181a-1-3p	144.199	5.25331	9.14429e-27			16	slu-mir-462-5p	693.184	6.06256	3.93719e-05																											16	slu-mir-218b-5p	1552.25	4.78004	0.00127353
17	slu-mir-125b-1-3p	1138.16	4.19098	1.81221e-05			17	slu-mir-731-5p	450.192	5.71686	2.73384e-05																											17	slu-mir-99b-5p	42235	2.9173	0.0255808
18	slu-mir-10b-5p	83438.6	4.0859	3.8748e-14			18	slu-mir-460-5p	320.385	5.64179	1.17239e-10
19	slu-mir-125a-3-3p	1143.95	3.96426	1.98855e-08			19	slu-let-7e-1-5p	29697.9	5.3577	2.74856e-14
20	slu-mir-137b-5p	74.1731	3.61944	0.000315005			20	slu-mir-153c-3p	725.734	4.2047	6.68177e-07
21	slu-mir-10c-5p	135958	3.54032	3.20618e-14			21	slu-mir-145-5p	1893.13	4.13511	4.58146e-16
22	slu-mir-301a-5p	6774.8	3.50522	2.21119e-05			22	slu-mir-459-3p	789.385	3.93982	9.94812e-11
23	slu-mir-124-1-3-5p	3524.49	3.49681	8.99754e-07			23	slu-mir-133ab-3p	19614.1	3.91907	8.92389e-14
24	slu-mir-10d-5p	16841.4	3.39969	2.01229e-14			24	slu-mir-27a-3p	8267.12	3.81215	1.99407e-08
25	slu-mir-9-1-4-5p	449987	3.09329	3.63809e-12			25	slu-let-7a-1-2-5p	11516.7	3.76123	1.07382e-08
26	slu-mir-10a-5p	28284.7	2.78403	4.33163e-13			26	slu-mir-153b-3p	235.602	3.62311	6.23969e-11
27	slu-mir-nov7-5p	767.934	2.69152	3.88009e-07			27	slu-mir-27e-3p	1349.71	3.6061	4.66271e-09
28	slu-mir-92a-1-2-3p	41035.8	2.65199	3.29817e-10			28	slu-mir-212b-5p	643.815	3.3937	1.94985e-06
29	slu-mir-375-3p	7947.96	2.58085	8.14129e-12			29	slu-mir-730-5p	156.103	3.32536	1.11813e-06
30	slu-mir-25-3p	19356.9	2.52433	1.07382e-08			30	slu-let-7c-1-3-5p	16146.4	3.25537	1.11924e-06
31	slu-mir-10578-3p	81.5628	2.4704	9.7089e-06			31	slu-mir-132b-5p	775.207	3.2115	1.27333e-05
32	slu-mir-222b-5p	4758.23	2.46232	2.33476e-05			32	slu-mir-489-3p	405.077	3.19303	5.65259e-05
33	slu-mir-nov7-3p	201.154	2.45829	0.000237712			33	slu-mir-23a-1-3-3p	3001.38	3.17979	6.58749e-08
34	slu-mir-301b-5p	2694.17	2.42807	0.00301057			34	slu-mir-1388-3p	76.768	3.17298	3.56747e-05
35	slu-mir-17-5p	18175.1	2.42748	2.17583e-07			35	slu-mir-122-5p	13779.9	3.14212	1.0782e-07
36	slu-mir-106-5p	20476.9	2.39426	2.5049e-07			36	slu-mir-24ab-3p	3320.18	3.10375	8.32819e-09
37	slu-mir-153a-1-2-5p	319.404	2.39334	4.27233e-05			37	slu-mir-143-3p	41632.4	3.0706	4.95427e-10
38	slu-mir-93-5p	4028.71	2.32899	2.92215e-06			38	slu-mir-214b-5p	2508.79	2.90999	9.75337e-11
39	slu-mir-181a-2-3p	3430.63	2.26425	6.23239e-10			39	slu-mir-27d-3p	7083.46	2.68435	3.27066e-08
40	slu-mir-181a-3-3p	7473.89	2.25635	2.67722e-05			40	slu-mir-199-1-4-5p	100411	2.66679	1.07382e-08
41	slu-mir-196a-1-2-5p	6508.37	2.18799	5.1048e-06			41	slu-let-7g-1-5p	1993.71	2.59562	0.000108351
42	slu-mir-139-3p	305.875	2.17621	4.30582e-07			42	slu-mir-101a-3p	4817.62	2.58792	0.00220753
43	slu-mir-216c-3p	229.583	2.06186	0.00678072			43	slu-mir-144-3p	439.973	2.46749	0.00369761
44	slu-mir-181b-1-3p	675.747	2.03127	0.00114841			44	slu-mir-33-3p	305.225	2.44246	0.0385893
							45	slu-mir-365-3p	241.736	2.42897	7.34239e-06
							46	slu-mir-199-1-4-3p	60720.7	2.36192	0.000139799
							47	slu-mir-27b-3p	19931.7	2.28486	2.18063e-08
							48	slu-mir-142-1-2-3p	644.763	2.24541	0.00351816
							49	slu-mir-23b-3p	800.876	2.23009	7.57492e-09
							50	slu-mir-734-3p	2901.42	2.19838	0.0407523
							51	slu-mir-1388-5p	195.114	2.18656	0.00695579
							52	slu-mir-214a-3p	3711.11	2.02896	0.000169679
							53	slu-mir-214b-3p	3718.24	2.02884	0.000171685
							54	slu-mir-nov1-3p	103.951	2.01061	0.000917053
