# Supplementary material for: The Discovery and Characterization of Conserved and Novel miRNAs in the Different Developmental Stages and Organs of Pikeperch (Sander lucioperca)
Source: Int J Mol Sci. 2023 Dec 22;25(1):189. doi: 10.3390/ijms25010189 (PMC10778745; doi:10.3390/ijms25010189)
Supplement: Supplementary file 1 [file ijms-25-00189-s001.zip › Table S8_Relative expression levels estimated by either normalized read abundances or DESeq2 anaylsis compared to results obtained by qPCR.xlsx]

## Sheet: Tabelle1
Table S8: Relative expression levels estimated by either normalized read abundances or DESeq2 anaylsis compared to results obtained by qPCR
miRNA	Compared samples	log2FC (norm. Reads or DESeq2)	p-value	log2FC (qPCR)	p-value	Primer efficiency (%)
slu-mir-1388-3p	Fing 3g Spleen vs. Fing 35g Spleen*	2.74	5.32218e-06	0.21	0.580037	79.5
slu-mir-1388-5p	Early development (Larvae 26 dph, Fing 3g, 35g Spleen) vs. All tissues (Gills, Head kidney, Liver, Spleen)*	1.35	0.0431404	2.01	0.00850819	80.3
slu-mir-205-5p	Gills* vs. all other organs (Spleen, Head kidney, Liver)	9.19	1.01509e-15	10.62	0.0119605	81.9
slu-mir-202-5p	Spleen* vs. all other organs (Gills, Head kidney, Liver)	4.62	0.00131412	1.12	0.274759	79.8
slu-mir-122-5p	Liver* vs. all other organs (Gills, Head kidney, Spleen)	12.55	2.4718e-19	11.71	0.179156	83.4
slu-mir-10b-5p	Head Kidney* vs. all other organs (Gills, Spleen, Liver)	7.37	6.17956e-12	2.22	0.199669	77.3
slu-mir-551-3p	Head Kidney* vs. all other organs (Gills, Spleen, Liver)	5.78	3.62439e-05	6.5	0.142744	81
slu-mir-731-5p	Fing 3g Spleen vs. Fing 35g Spleen*	1.69	0.00436715	0.23	0.640042	86.1
slu-mir-130a-5p	early development (Eyed eggs, Larvae 2, 15, 26dph)* vs. Gills	2.43911	0.0203481	3.16807	0.00874458	78.8
slu-mir-130ab-3p	early development (Eyed eggs, Larvae 2, 15, 26dph)* vs. Spleen Fingerling (3, 35g) and all organs (Spleen, Head Kidney, Liver, Gills)*	0.898337	0.00167541	1.81711	1.07738e-07	77
*Organ/developmental stage with significant higher expression level estimated by normalized read abundances/DESeq2 anaylsis
